# Supplementary material for: Shifts in methanogenic archaea communities and methane dynamics along a subtropical estuarine land use gradient
Source: PLoS One. 2020 Nov 24;15(11):e0242339. doi: 10.1371/journal.pone.0242339 (PMC7685437; doi:10.1371/journal.pone.0242339)
Supplement: S1 Data — (CSV) [file pone.0242339.s005.csv]

Taxonomy	Desulfarculales	Desulfobacteraceae	Desulfobulbaceae	Desulfovibrionales	Methylocystaceae	Methylococcales	Methylacidiphilales	Dehalococcoidales	Synechococcales	Oceanospirillaceae	Methanomassiliicoccales	Methanobacteriales	Methanococcales	Methanocellales	Methanomicrobiales	Methanosarcinales
OTU#	OTU80	OTU82	OTU83	OTU84	OTU63	OTU97	OTU130	OTU163	OTU178	OTU103	OTU208	OTU212	OTU214	OTU219	OTU220	OTU221
Site 1 - pore water	28.86	24.62	4.03	0.21	12.52	20.79	0	6742	16	11.17	7.34	0.31	2.38	0.41	51.72	0.02
Site 2 - pore water	73.83	283.17	777.83	11.5	6	7	0.5	876	215	5.5	12.17	0	0.17	1.5	5.5	0.13
Site 3 - pore water	365.55	242.25	31.5	34.8	2.25	2.1	0	13049	14	12.3	9.6	3.3	1.35	54.75	52.05	0.51
Site 4 - pore water	469.17	389.17	312.83	218.67	2.67	4.83	0.17	4508	29	14.33	23.83	0.17	1.33	385	433.67	0.66
Site 5 - pore water	20.66	34.89	12.6	4.37	5.49	6.69	0.26	6742	5	6.77	1.63	0	0.26	4.54	8.66	0.15
Site 6 - pore water	15.69	9.13	14.69	3.5	272.25	371.81	2.81	6403	67	8.13	81.5	0	3.75	24.5	269.56	2.69
Site 1 - surface water	0.38	2.41	3.77	0.28	0	0	0	4	89831	0	0.07	0	0	0.07	0.14	0.02
Site 2 - surface water	0.95	4.65	8.11	0.3	0.14	0.49	0	47	2039	0	0.03	0	0.03	0.05	0.03	0.13
Site 3 - surface water	0.98	2.58	3.91	0.98	44.48	254.06	0.14	7	134	0.1	0.1	0	0	0.17	0.45	0.51
Site 4 - surface water	0.85	5.5	16.7	0.4	0.4	0.35	0.15	16	8054	0	0	0	0	0	0.3	0.66
Site 5 - surface water	0.89	7.88	18.19	0.52	2.67	0.47	0.84	5	17179	0	0.05	0	0.05	0.23	0.8	0.15
Site 6 - surface water	5.12	9.83	3.36	0.16	24.98	13.71	665.02	104	20492	0.52	0.83	0	0.26	1.34	1.97	2.69
