# Supplementary material for: Shifts in methanogenic archaea communities and methane dynamics along a subtropical estuarine land use gradient
Source: PLoS One. 2020 Nov 24;15(11):e0242339. doi: 10.1371/journal.pone.0242339 (PMC7685437; doi:10.1371/journal.pone.0242339)
Supplement: S2 Data — (CSV) [file pone.0242339.s006.csv]

Site	Salinity [PSU]	DO [Sat%]	CH4 [uM]	dCH4 [uM]	CO2 [uM]	dCO2 [uM]	Sulfate_pore [mM]	dSulfate_pore [mM]	Sulf_surface [mM]	dSulf_surface [mM]	DOC_pore [mM]	DOC_surface [mM]	dDOC [mM]	Nitrate_pore [uM]	dNitrate_pore [uM]	Nitrate_surface [uM]	dNitrate_surface [uM]	Ammonium_pore [uM]	dAmmonium_pore [uM]	Ammonium_surface [uM]	dAmmonium_surface [uM]
1	36.4	106.4	0.0212	0.0002	14.2	0.3	6.8	0.14	7.73	0.15	0.39	0.19	0.02	11.21	0.69	0.21	0.01	22.56	1.15	3.57	0.18
2	34.4	26.6	0.1325	0.0051	36.9	6.8	9.97	0.2	4.72	0.09	0.51	0.32	0.02	1.36	0.08	1.93	0.12	28.13	1.43	2.78	0.14
3	31.1	36.8	0.5123	0.0391	212.1	13.5	5.15	0.1	12.55	0.25	1.16	0.37	0.02	0.86	0.05	11.07	0.69	40.27	2.05	8.57	0.44
4	29.6	101.8	0.6569	0.1078	29.1	2.2	9.93	0.2	2.97	0.06	0.66	0.3	0.02	0.86	0.05	1.5	0.09	69.97	3.57	0.79	0.04
5	26.6	96.5	0.1475	0.0111	53.8	4	9.29	0.19	3.79	0.08	0.39	0.37	0.02	46.48	2.88	0.5	0.03	4.14	0.21	1.07	0.05
6	0.5	90.6	2.6854	0.2014	53.7	4	0.1	0	0.28	0.01	1.8	0.79	0.02	0	0	0.29	0.02	118.73	6.06	0.71	0.04
