# Supplementary material for: Shifts in methanogenic archaea communities and methane dynamics along a subtropical estuarine land use gradient
Source: PLoS One. 2020 Nov 24;15(11):e0242339. doi: 10.1371/journal.pone.0242339 (PMC7685437; doi:10.1371/journal.pone.0242339)
Supplement: S3 Data — (CSV) [file pone.0242339.s007.csv]

Samples	Site 1 - pore water	Site 2 - pore water	Site 3 - pore water	Site 4 - pore water	Site 5 - pore water	Site 6 - pore water	Site 1 - surface water	Site 2 - surface water	Site 3 - surface water	Site 4 - surface water	Site 5 - surface water	Site 6 - surface water
root	14300.38	14743.00	8448.75	12608.83	6966.77	11692.25	8136.73	6483.73	5027.09	6534.60	12053.95	12345.78
cellular organisms	14300.17	14741.67	8448.30	12608.83	6966.77	11692.13	8136.73	6483.73	5027.09	6534.50	12053.86	12345.78
Bacteria	13240.24	13165.33	6823.80	10581.17	6173.66	10123.06	8078.79	5789.89	4987.50	6487.05	12023.72	12313.60
Acidobacteria	1076.28	601.83	95.25	248.50	341.57	1159.44	9.80	7.14	5.93	28.50	115.45	196.60
Acidobacteriia	14.59	0.50	0.00	0.83	8.14	334.63	0.00	0.05	0.03	0.00	0.05	9.10
Acidobacteriales	14.59	0.50	0.00	0.83	8.14	334.63	0.00	0.05	0.03	0.00	0.05	9.10
Acidobacteriaceae	2.28	0.00	0.00	0.17	2.14	71.75	0.00	0.03	0.00	0.00	0.00	3.62
Candidatus Koribacter	0.00	0.00	0.00	0.17	1.80	67.69	0.00	0.00	0.00	0.00	0.00	3.41
Candidatus Koribacter versatilis	0.00	0.00	0.00	0.00	0.00	0.56	0.00	0.00	0.00	0.00	0.00	0.00
Terriglobus	1.45	0.00	0.00	0.00	0.00	0.00	0.00	0.03	0.00	0.00	0.00	0.00
Holophagae	0.83	5.67	0.30	1.67	0.26	32.13	0.00	0.00	0.73	0.10	0.05	65.12
Holophagales	0.83	5.67	0.30	1.67	0.26	32.13	0.00	0.00	0.73	0.10	0.05	65.12
Holophagaceae	0.10	0.00	0.00	0.00	0.00	32.13	0.00	0.00	0.42	0.00	0.05	65.07
Solibacteres	72.41	43.50	15.60	40.50	15.86	287.88	0.49	0.86	0.63	2.00	5.02	23.53
Solibacterales	70.34	43.50	15.60	40.50	15.77	249.81	0.49	0.86	0.63	2.00	5.02	22.97
Bryobacteraceae	0.00	0.00	0.00	0.00	0.00	0.00	0.00	0.00	0.03	0.00	0.00	3.05
Bryobacter	0.00	0.00	0.00	0.00	0.00	0.00	0.00	0.00	0.03	0.00	0.00	0.26
Solibacteraceae	5.38	0.33	0.00	0.17	0.94	145.19	0.03	0.03	0.07	0.00	0.19	6.16
Candidatus Solibacter	4.03	0.17	0.00	0.17	0.94	145.19	0.03	0.00	0.07	0.00	0.05	6.16
Caldiserica	0.00	0.00	0.00	4.67	0.00	1.81	0.03	0.00	0.00	0.00	0.00	0.10
Calditrichaeota	63.62	64.83	32.70	62.17	12.00	0.06	0.10	0.84	0.21	1.05	0.70	0.26
Calditrichae	63.62	64.83	32.70	62.17	12.00	0.06	0.10	0.84	0.21	1.05	0.70	0.26
Calditrichales	63.62	64.83	32.70	62.17	12.00	0.06	0.10	0.84	0.21	1.05	0.70	0.26
Calditrichaceae	63.62	64.83	32.70	62.17	12.00	0.06	0.10	0.84	0.21	1.05	0.70	0.26
Caldithrix	63.62	64.83	32.70	62.17	12.00	0.06	0.10	0.84	0.21	1.05	0.70	0.26
Chrysiogenetes <phylum>	0.00	0.00	0.00	0.00	0.00	0.00	0.00	0.00	0.14	0.00	0.00	0.00
Chrysiogenetes	0.00	0.00	0.00	0.00	0.00	0.00	0.00	0.00	0.14	0.00	0.00	0.00
Chrysiogenales	0.00	0.00	0.00	0.00	0.00	0.00	0.00	0.00	0.14	0.00	0.00	0.00
Chrysiogenaceae	0.00	0.00	0.00	0.00	0.00	0.00	0.00	0.00	0.14	0.00	0.00	0.00
Chrysiogenes	0.00	0.00	0.00	0.00	0.00	0.00	0.00	0.00	0.14	0.00	0.00	0.00
Chrysiogenes arsenatis	0.00	0.00	0.00	0.00	0.00	0.00	0.00	0.00	0.14	0.00	0.00	0.00
Deferribacteres <phylum>	0.00	0.00	0.00	0.17	0.00	0.00	0.00	0.05	0.42	0.00	0.00	0.00
Deferribacteres	0.00	0.00	0.00	0.17	0.00	0.00	0.00	0.05	0.42	0.00	0.00	0.00
Deferribacterales	0.00	0.00	0.00	0.17	0.00	0.00	0.00	0.05	0.42	0.00	0.00	0.00
Deferribacteraceae	0.00	0.00	0.00	0.17	0.00	0.00	0.00	0.05	0.21	0.00	0.00	0.00
Denitrovibrio	0.00	0.00	0.00	0.00	0.00	0.00	0.00	0.05	0.07	0.00	0.00	0.00
Denitrovibrio acetiphilus	0.00	0.00	0.00	0.00	0.00	0.00	0.00	0.05	0.07	0.00	0.00	0.00
Geovibrio	0.00	0.00	0.00	0.17	0.00	0.00	0.00	0.00	0.00	0.00	0.00	0.00
Mucispirillum	0.00	0.00	0.00	0.00	0.00	0.00	0.00	0.00	0.14	0.00	0.00	0.00
Elusimicrobia	23.07	12.00	23.85	12.50	18.09	119.81	0.21	0.22	0.87	0.35	0.23	2.53
Elusimicrobia <class>	8.69	3.33	2.70	4.67	2.91	33.44	0.03	0.05	0.21	0.00	0.00	0.72
Elusimicrobiales	8.69	3.33	2.70	4.67	2.91	33.44	0.03	0.05	0.21	0.00	0.00	0.72
Elusimicrobiaceae	0.00	0.00	0.45	1.50	0.00	0.38	0.00	0.05	0.00	0.00	0.00	0.00
Elusimicrobium	0.00	0.00	0.45	1.50	0.00	0.38	0.00	0.05	0.00	0.00	0.00	0.00
Elusimicrobium minutum	0.00	0.00	0.45	1.50	0.00	0.38	0.00	0.05	0.00	0.00	0.00	0.00
Endomicrobia	1.34	0.83	4.50	1.50	4.11	22.06	0.10	0.00	0.28	0.00	0.00	0.52
FCB group	691.86	1142.33	232.20	716.17	332.83	619.94	444.77	666.73	468.59	941.60	1322.48	980.79
Bacteroidetes/Chlorobi group	241.97	876.67	183.30	617.17	151.89	351.19	442.29	662.65	465.42	934.40	1304.30	819.57
Bacteroidetes	96.31	807.33	164.85	542.67	67.11	85.31	442.12	661.59	463.29	932.35	1296.00	731.33
Bacteroidetes Order II. Incertae sedis	5.90	64.67	1.05	10.33	14.66	0.19	0.49	2.51	1.36	11.10	49.45	0.57
Rhodothermaceae	5.90	64.67	1.05	10.33	14.66	0.19	0.49	2.51	1.36	11.10	49.45	0.57
Bacteroidia	6.00	244.83	142.35	388.67	15.43	41.13	1.67	3.70	16.64	7.45	15.42	34.24
Bacteroidales	6.00	244.83	142.35	388.67	15.43	41.13	1.67	3.70	16.64	7.45	15.42	34.24
Bacteroidaceae	0.00	0.17	0.45	3.33	0.09	0.00	0.00	0.00	0.66	0.20	0.00	6.31
Bacteroides	0.00	0.17	0.00	0.50	0.09	0.00	0.00	0.00	0.14	0.20	0.00	0.26
Bacteroides nordii	0.00	0.00	0.00	0.00	0.00	0.00	0.00	0.00	0.00	0.00	0.00	0.10
Bacteroides plebeius	0.00	0.00	0.00	0.00	0.00	0.00	0.00	0.00	0.00	0.00	0.00	0.16
Barnesiellaceae	0.00	0.00	0.00	0.00	0.00	0.00	0.03	0.00	0.00	0.00	0.00	0.00
Odoribacteraceae	0.00	0.00	0.00	0.00	0.00	0.00	0.00	0.00	0.07	0.00	0.00	0.00
Butyricimonas	0.00	0.00	0.00	0.00	0.00	0.00	0.00	0.00	0.07	0.00	0.00	0.00
Porphyromonadaceae	0.00	1.50	0.15	0.00	0.00	0.31	0.00	0.00	2.41	0.00	0.09	4.76
Prevotellaceae	0.00	0.00	0.00	0.00	0.00	0.00	0.00	0.00	0.21	0.00	0.00	0.00
Prevotella	0.00	0.00	0.00	0.00	0.00	0.00	0.00	0.00	0.21	0.00	0.00	0.00
Rikenellaceae	0.00	0.00	0.00	0.33	0.00	0.75	0.00	0.00	0.07	0.00	0.00	0.78
Cytophagia	37.66	153.67	7.95	59.83	24.69	6.63	6.66	10.05	52.01	16.65	29.91	180.62
Cytophagales	37.66	153.67	7.95	59.83	24.69	6.63	6.66	10.05	52.01	16.65	29.91	180.62
Amoebophilaceae	0.00	5.50	0.00	0.83	0.17	0.00	0.14	0.70	0.07	0.55	0.28	0.05
Cyclobacteriaceae	0.21	2.00	0.00	0.17	0.00	0.19	0.00	0.00	0.07	0.00	0.00	60.88
Algoriphagus	0.00	0.00	0.00	0.00	0.00	0.00	0.00	0.00	0.00	0.00	0.00	0.10
Algoriphagus terrigena	0.00	0.00	0.00	0.00	0.00	0.00	0.00	0.00	0.00	0.00	0.00	0.10
Echinicola	0.00	0.67	0.00	0.00	0.00	0.00	0.00	0.00	0.00	0.00	0.00	0.00
Cytophagaceae	34.55	1.33	0.15	1.17	0.51	2.75	0.00	0.11	47.55	0.65	0.80	112.76
Cytophaga	0.00	0.00	0.00	0.00	0.00	0.00	0.00	0.00	0.00	0.00	0.00	0.36
Dyadobacter	1.03	0.00	0.00	0.00	0.00	0.00	0.00	0.00	0.17	0.00	0.00	0.00
Emticicia	0.00	0.00	0.00	0.00	0.00	0.06	0.00	0.00	3.07	0.00	0.00	0.41
Flectobacillus	0.00	0.00	0.00	0.00	0.00	0.13	0.00	0.03	18.52	0.65	0.52	0.93
Larkinella	4.76	0.00	0.00	0.00	0.00	0.00	0.00	0.00	0.00	0.00	0.00	0.00
Leadbetterella	0.00	0.00	0.00	0.00	0.00	0.13	0.00	0.00	0.21	0.00	0.00	0.10
Rhodocytophaga	0.83	0.00	0.00	0.00	0.00	0.00	0.00	0.00	0.00	0.00	0.00	0.00
Rudanella	0.41	0.00	0.00	0.00	0.00	0.00	0.00	0.00	0.00	0.00	0.00	0.00
Runella	0.00	0.00	0.00	0.00	0.00	0.06	0.00	0.00	0.00	0.00	0.00	0.00
Siphonobacter	0.00	0.00	0.00	0.00	0.00	0.00	0.00	0.00	0.17	0.00	0.00	0.41
Siphonobacter aquaeclarae	0.00	0.00	0.00	0.00	0.00	0.00	0.00	0.00	0.17	0.00	0.00	0.41
Spirosoma	8.38	0.00	0.00	0.00	0.00	0.00	0.00	0.00	0.00	0.00	0.00	0.00
Sporocytophaga	0.10	0.00	0.00	0.33	0.00	0.00	0.00	0.03	0.00	0.00	0.00	0.00
Flammeovirgaceae	2.90	144.50	7.80	57.67	24.00	3.63	6.52	9.24	3.87	15.35	28.78	0.88
Flexithrix	0.00	2.33	0.00	0.00	0.00	0.00	0.10	0.14	0.10	0.00	1.83	0.00
Flexithrix dorotheae	0.00	0.00	0.00	0.00	0.00	0.00	0.00	0.05	0.00	0.00	0.09	0.00
Fulvivirga	0.00	2.83	0.00	0.00	0.17	0.00	0.00	0.14	0.07	0.05	0.75	0.00
Limibacter	0.00	0.33	0.00	0.00	0.00	0.00	0.00	0.00	0.00	0.00	0.00	0.00
Limibacter armeniacum	0.00	0.33	0.00	0.00	0.00	0.00	0.00	0.00	0.00	0.00	0.00	0.00
Marivirga	0.00	1.00	0.00	0.00	0.00	0.00	0.00	0.00	0.00	0.00	0.00	0.00
Marivirga tractuosa	0.00	1.00	0.00	0.00	0.00	0.00	0.00	0.00	0.00	0.00	0.00	0.00
Perexilibacter	0.00	0.33	0.00	0.00	0.00	0.00	0.00	0.00	0.00	0.00	0.00	0.00
Perexilibacter aurantiacus	0.00	0.33	0.00	0.00	0.00	0.00	0.00	0.00	0.00	0.00	0.00	0.00
Reichenbachiella	0.00	0.83	0.00	0.00	0.00	0.00	0.00	0.05	0.00	0.00	0.14	0.00
Roseivirga	0.00	0.50	0.00	0.17	0.43	0.00	0.38	0.05	0.07	0.15	0.33	0.00
Flavobacteriia	3.72	220.50	8.70	53.00	4.80	2.31	413.09	606.32	241.15	813.00	1046.77	156.62
Flavobacteriales	3.72	220.50	8.70	53.00	4.80	2.31	413.09	606.32	241.15	813.00	1046.77	156.62
Cryomorphaceae	1.03	31.17	0.90	10.33	0.69	0.88	111.77	182.57	151.08	279.50	282.47	129.88
Cryomorpha	0.00	0.00	0.00	0.00	0.00	0.00	0.00	0.00	0.07	0.00	0.00	0.00
Owenweeksia	0.00	0.00	0.00	0.00	0.00	0.00	0.00	0.24	0.00	0.20	0.61	0.00
Flavobacteriaceae	2.69	171.33	6.60	31.50	2.57	1.13	295.99	416.73	87.91	522.00	740.48	25.71
Aequorivita	0.00	3.33	0.00	0.50	0.00	0.00	0.00	0.05	0.00	0.20	0.09	0.00
Aquimarina	0.00	0.67	0.00	0.00	0.00	0.00	0.00	0.00	0.03	0.00	0.00	0.00
Aquimarina brevivitae	0.00	0.67	0.00	0.00	0.00	0.00	0.00	0.00	0.03	0.00	0.00	0.00
Chryseobacterium	0.00	0.00	0.00	0.00	0.00	0.44	0.00	0.00	0.07	0.00	0.00	0.00
Coccinimonas	0.00	0.00	0.00	0.00	0.00	0.00	0.14	0.27	0.00	0.05	0.38	0.00
Coccinimonas marina	0.00	0.00	0.00	0.00	0.00	0.00	0.14	0.27	0.00	0.05	0.38	0.00
Croceimarina	0.00	1.17	0.00	0.00	0.00	0.00	0.07	0.03	0.00	1.60	7.36	0.00
Croceimarina litoralis	0.00	1.17	0.00	0.00	0.00	0.00	0.07	0.03	0.00	1.60	7.36	0.00
Elizabethkingia	0.00	0.00	0.00	0.00	0.00	0.00	0.00	0.00	0.14	0.00	0.00	0.26
Elizabethkingia meningoseptica	0.00	0.00	0.00	0.00	0.00	0.00	0.00	0.00	0.14	0.00	0.00	0.26
Flavobacterium	0.83	0.33	0.00	0.00	0.17	0.56	0.00	0.00	29.65	0.10	0.00	25.09
Flavobacterium columnare	0.00	0.00	0.00	0.00	0.00	0.31	0.00	0.00	0.42	0.00	0.00	0.36
Flavobacterium frigidarium	0.00	0.00	0.00	0.00	0.00	0.00	0.00	0.00	0.07	0.00	0.00	0.00
Flavobacterium succinicans	0.00	0.00	0.00	0.00	0.17	0.19	0.00	0.00	0.31	0.00	0.00	0.05
Gaetbulibacter	0.00	0.00	0.00	0.00	0.00	0.00	0.00	0.00	0.00	0.10	0.00	0.00
Gaetbulibacter saemankumensis	0.00	0.00	0.00	0.00	0.00	0.00	0.00	0.00	0.00	0.10	0.00	0.00
Gramella	0.62	4.33	0.00	0.50	0.09	0.00	0.00	0.14	0.00	0.15	0.42	0.00
Leeuwenhoekiella	0.00	0.00	0.00	0.00	0.00	0.00	0.00	0.00	0.07	0.00	0.00	0.00
Lutimonas	0.21	6.00	0.00	2.83	0.00	0.00	0.31	0.32	0.17	1.15	3.33	0.00
Myroides	0.00	0.00	0.00	0.00	0.00	0.00	0.00	0.00	0.21	0.00	0.00	0.00
Polaribacter	0.00	0.83	0.00	0.00	0.00	0.00	0.00	0.49	0.10	0.50	0.05	0.00
Robiginitalea	0.21	13.17	0.75	4.00	0.00	0.00	0.56	0.32	0.63	3.00	9.89	0.00
Salegentibacter	0.00	0.00	0.00	0.00	0.00	0.00	0.00	0.00	0.00	0.00	0.05	0.00
Salinimicrobium	0.00	1.17	0.00	0.33	0.00	0.00	0.00	0.00	0.00	0.00	0.00	0.00
Sediminibacter	0.00	10.00	0.00	0.50	0.51	0.00	0.00	0.14	0.17	0.75	0.47	0.00
Sediminibacter furfurosus	0.00	10.00	0.00	0.50	0.51	0.00	0.00	0.14	0.17	0.75	0.47	0.00
Sediminicola	0.00	1.17	0.00	0.00	0.00	0.00	0.07	13.76	0.28	0.15	0.23	0.00
Sufflavibacter	0.00	0.00	0.00	0.00	0.17	0.00	0.00	0.00	0.00	0.00	2.53	0.00
Sufflavibacter maritimus	0.00	0.00	0.00	0.00	0.17	0.00	0.00	0.00	0.00	0.00	2.53	0.00
Tamlana	0.00	0.00	0.00	0.00	0.00	0.00	0.00	0.05	0.00	0.00	0.00	0.00
Tamlana crocina	0.00	0.00	0.00	0.00	0.00	0.00	0.00	0.05	0.00	0.00	0.00	0.00
Tenacibaculum	0.00	3.83	0.00	0.17	0.00	0.00	0.14	0.27	0.00	0.10	0.28	0.00
Ulvibacter	0.00	1.83	0.00	0.00	0.00	0.00	0.03	0.08	0.03	0.20	0.38	0.00
Ulvibacter litoralis	0.00	0.00	0.00	0.00	0.00	0.00	0.00	0.05	0.00	0.00	0.00	0.00
Yeosuana	0.00	4.33	0.00	0.67	0.00	0.00	0.00	0.05	0.03	0.55	0.52	0.00
Yeosuana aromativorans	0.00	4.33	0.00	0.67	0.00	0.00	0.00	0.05	0.03	0.55	0.52	0.00
Saprospiria	29.17	89.83	1.20	19.67	5.06	14.94	4.60	4.49	103.19	14.75	50.95	145.29
Saprospirales	29.17	89.83	1.20	19.67	5.06	14.94	4.60	4.49	103.19	14.75	50.95	145.29
Saprospiraceae	2.90	86.83	1.20	19.33	3.77	1.19	4.40	4.24	4.60	14.65	49.55	42.52
Rubidimonas	0.00	0.00	0.00	0.00	0.17	0.00	0.00	0.00	0.00	0.00	0.23	0.00
Rubidimonas crustatorum	0.00	0.00	0.00	0.00	0.17	0.00	0.00	0.00	0.00	0.00	0.23	0.00
Saprospira	0.00	0.33	0.00	0.00	0.00	0.00	1.15	0.54	2.23	2.80	9.00	4.97
Sphingobacteriia	8.69	7.33	0.00	1.00	0.94	17.81	6.38	22.54	47.02	44.80	89.67	201.52
Sphingobacteriales	8.69	7.33	0.00	1.00	0.94	17.81	6.38	22.54	47.02	44.80	89.67	201.52
Sphingobacteriaceae	6.52	0.33	0.00	0.00	0.00	0.56	0.00	0.05	0.28	0.05	0.05	0.67
Olivibacter	0.21	0.00	0.00	0.00	0.00	0.00	0.00	0.00	0.00	0.00	0.00	0.00
Pedobacter	0.21	0.17	0.00	0.00	0.00	0.00	0.00	0.00	0.03	0.00	0.00	0.00
Solitalea	0.00	0.00	0.00	0.00	0.00	0.00	0.00	0.05	0.00	0.00	0.00	0.00
Sphingobacterium	0.21	0.17	0.00	0.00	0.00	0.00	0.00	0.00	0.21	0.00	0.00	0.00
Sphingobacterium multivorum	0.21	0.17	0.00	0.00	0.00	0.00	0.00	0.00	0.21	0.00	0.00	0.00
Chlorobi	145.66	69.33	18.45	74.50	84.77	265.88	0.17	1.05	2.13	2.05	8.30	88.24
Chlorobia	0.00	0.00	0.00	0.00	0.00	0.44	0.00	0.00	0.14	0.00	0.00	0.00
Chlorobiales	0.00	0.00	0.00	0.00	0.00	0.44	0.00	0.00	0.14	0.00	0.00	0.00
Chlorobiaceae	0.00	0.00	0.00	0.00	0.00	0.44	0.00	0.00	0.14	0.00	0.00	0.00
Chlorobaculum	0.00	0.00	0.00	0.00	0.00	0.00	0.00	0.00	0.14	0.00	0.00	0.00
Chlorobium/Pelodictyon group	0.00	0.00	0.00	0.00	0.00	0.44	0.00	0.00	0.00	0.00	0.00	0.00
Chlorobium	0.00	0.00	0.00	0.00	0.00	0.44	0.00	0.00	0.00	0.00	0.00	0.00
Fibrobacteres	3.93	23.17	10.50	9.67	2.31	27.13	0.10	0.51	1.78	0.60	0.28	5.48
Fibrobacteria	2.17	8.67	1.50	3.33	1.11	0.13	0.07	0.11	1.29	0.35	0.14	2.69
Fibrobacterales	0.00	1.00	0.75	2.17	0.69	0.00	0.07	0.05	0.98	0.25	0.14	2.69
Fibrobacteraceae	0.00	0.17	0.45	0.00	0.60	0.00	0.00	0.00	0.21	0.00	0.00	2.43
Fibrobacter	0.00	0.00	0.00	0.00	0.00	0.00	0.00	0.00	0.14	0.00	0.00	0.72
Gemmatimonadetes	445.97	242.50	38.40	89.33	178.63	241.63	2.37	3.57	1.40	6.60	17.91	155.74
Gemmatimonadetes <class>	10.34	0.00	0.00	0.00	0.26	0.31	0.00	0.00	0.14	0.00	0.00	4.45
Gemmatimonadales	10.34	0.00	0.00	0.00	0.26	0.31	0.00	0.00	0.14	0.00	0.00	4.45
Gemmatimonadaceae	0.21	0.00	0.00	0.00	0.00	0.19	0.00	0.00	0.10	0.00	0.00	4.34
Gemmatimonas	0.21	0.00	0.00	0.00	0.00	0.19	0.00	0.00	0.10	0.00	0.00	4.34
Fusobacteria	0.10	56.33	4.35	23.17	5.57	5.00	0.63	1.27	13.60	1.20	4.55	9.98
Fusobacteriia	0.10	56.33	4.35	23.17	5.57	5.00	0.63	1.27	13.60	1.20	4.55	9.98
Fusobacteriales	0.10	56.33	4.35	23.17	5.57	5.00	0.63	1.27	13.60	1.20	4.55	9.98
Fusobacteriaceae	0.00	33.67	0.75	16.00	0.00	0.00	0.63	0.97	11.69	0.95	4.13	9.36
Cetobacterium	0.00	0.83	0.45	0.00	0.00	0.00	0.03	0.49	10.78	0.25	2.06	7.71
Cetobacterium somerae	0.00	0.67	0.45	0.00	0.00	0.00	0.00	0.41	10.78	0.25	0.98	7.71
Fusobacterium	0.00	4.33	0.00	0.00	0.00	0.00	0.00	0.05	0.10	0.00	0.61	0.10
Propionigenium	0.00	27.33	0.15	16.00	0.00	0.00	0.59	0.43	0.21	0.70	1.45	0.00
Psychrilyobacter	0.00	1.17	0.00	0.00	0.00	0.00	0.00	0.00	0.00	0.00	0.00	0.00
Leptotrichiaceae	0.00	0.83	0.00	0.00	0.00	0.00	0.00	0.00	0.00	0.00	0.00	0.00
Sebaldella	0.00	0.50	0.00	0.00	0.00	0.00	0.00	0.00	0.00	0.00	0.00	0.00
Sebaldella termitidis	0.00	0.50	0.00	0.00	0.00	0.00	0.00	0.00	0.00	0.00	0.00	0.00
Streptobacillus	0.00	0.33	0.00	0.00	0.00	0.00	0.00	0.00	0.00	0.00	0.00	0.00
Streptobacillus moniliformis	0.00	0.33	0.00	0.00	0.00	0.00	0.00	0.00	0.00	0.00	0.00	0.00
Nitrospirae	1093.76	193.00	23.55	111.83	64.97	478.88	0.73	1.92	1.36	2.80	4.03	25.09
Nitrospira <class>	1093.76	193.00	23.55	111.83	64.97	478.88	0.73	1.92	1.36	2.80	4.03	25.09
Nitrospirales	1093.76	193.00	23.55	111.83	64.97	478.88	0.73	1.92	1.36	2.80	4.03	25.09
Nitrospiraceae	1093.76	193.00	23.55	111.83	64.97	478.88	0.73	1.92	1.36	2.80	4.03	25.09
Nitrospira	1093.76	193.00	23.55	111.83	64.97	478.88	0.73	1.92	1.36	2.80	4.03	25.09
Nitrospira calida	7.03	0.00	0.00	0.00	0.86	0.69	0.00	0.00	0.00	0.00	0.00	0.10
Proteobacteria	4894.86	7109.00	1759.80	3601.50	3529.80	4236.38	2784.21	3873.59	2695.22	2935.05	3706.27	3900.21
Alphaproteobacteria	1095.72	1583.50	108.30	352.83	1370.83	1190.19	1882.71	2537.97	779.13	1736.10	1982.39	2021.02
Caulobacterales	34.66	1.17	0.30	0.17	0.60	38.25	0.00	0.00	2.02	0.05	0.19	4.19
Caulobacteraceae	34.66	1.17	0.30	0.17	0.60	38.13	0.00	0.00	2.02	0.05	0.19	4.19
Asticcacaulis	0.00	0.00	0.00	0.00	0.00	0.31	0.00	0.00	0.28	0.00	0.00	0.31
Asticcacaulis biprosthecium	0.00	0.00	0.00	0.00	0.00	0.00	0.00	0.00	0.07	0.00	0.00	0.00
Caulobacter	6.00	0.00	0.00	0.00	0.00	0.94	0.00	0.00	1.05	0.00	0.00	0.31
Nitrobacteria	0.41	0.00	0.00	0.00	0.00	0.00	0.00	0.00	0.00	0.00	0.00	0.00
Nitrobacteria hamadaniensis	0.41	0.00	0.00	0.00	0.00	0.00	0.00	0.00	0.00	0.00	0.00	0.00
Phenylobacterium	4.66	0.50	0.15	0.00	0.43	13.56	0.00	0.00	0.24	0.00	0.09	0.67
Kiloniellales	0.93	70.33	4.95	6.83	4.11	0.06	7.12	25.84	8.86	43.45	28.45	0.57
Kiloniellaceae	0.41	11.50	3.45	1.67	2.40	0.00	0.14	0.27	0.56	0.40	0.23	0.00
Kordiimonadales	0.21	27.50	0.45	0.50	0.94	0.00	0.07	0.14	0.59	0.10	0.28	0.00
Kordiimonadaceae	0.21	2.00	0.45	0.33	0.60	0.00	0.03	0.05	0.59	0.10	0.14	0.00
Rhizobiales	270.41	235.50	26.85	83.00	84.17	716.00	31.88	9.70	161.13	31.70	145.69	72.78
Aurantimonadaceae	8.79	0.33	0.30	0.50	1.97	0.00	0.00	0.00	0.28	0.45	0.47	0.00
Fulvimarina	0.00	0.00	0.00	0.00	0.17	0.00	0.00	0.00	0.00	0.15	0.05	0.00
Beijerinckiaceae	6.21	0.00	0.15	0.17	0.00	0.13	0.00	0.03	0.07	0.00	0.05	0.00
Methylovirgula	0.00	0.00	0.00	0.00	0.00	0.13	0.00	0.00	0.07	0.00	0.00	0.00
Methylovirgula ligni	0.00	0.00	0.00	0.00	0.00	0.13	0.00	0.00	0.07	0.00	0.00	0.00
Bradyrhizobiaceae	6.10	0.17	0.30	0.33	0.60	9.31	0.03	0.00	0.98	0.05	0.23	0.47
Bradyrhizobium	3.62	0.17	0.30	0.00	0.34	9.19	0.03	0.00	0.94	0.00	0.09	0.47
unclassified Bradyrhizobiaceae	0.00	0.00	0.00	0.00	0.00	0.13	0.00	0.00	0.00	0.00	0.00	0.00
Pseudomonas carboxydohydrogena	0.00	0.00	0.00	0.00	0.00	0.13	0.00	0.00	0.00	0.00	0.00	0.00
Cohaesibacteraceae	0.00	0.00	0.00	0.00	0.00	0.00	0.00	0.05	0.00	0.00	0.00	0.00
Hyphomicrobiaceae	150.83	150.83	19.20	59.50	50.66	403.56	23.06	7.49	8.51	18.05	86.67	10.45
Devosia	17.17	0.50	0.00	0.67	1.46	1.88	0.00	0.08	3.49	0.00	0.61	0.05
Filomicrobium	0.00	0.33	0.00	0.00	0.00	0.13	0.00	0.00	0.00	0.00	0.00	0.00
Filomicrobium fusiforme	0.00	0.33	0.00	0.00	0.00	0.13	0.00	0.00	0.00	0.00	0.00	0.00
Hyphomicrobium	12.41	11.33	2.85	7.67	4.03	9.06	1.60	0.35	0.98	1.95	8.77	4.03
Hyphomicrobium zavarzinii	0.00	0.00	0.30	0.00	0.00	0.00	0.00	0.00	0.00	0.00	0.00	0.00
Pedomicrobium	21.00	4.17	0.45	0.50	1.89	12.25	0.07	0.27	0.56	0.10	0.84	0.36
Rhodoplanes	55.66	33.33	6.60	9.83	27.26	329.31	0.38	0.76	1.50	0.90	5.06	4.34
Methylobacteriaceae	21.72	0.33	0.00	0.17	0.34	0.38	0.03	0.08	0.28	0.00	0.00	0.05
Methylobacterium	16.45	0.33	0.00	0.17	0.26	0.25	0.03	0.08	0.28	0.00	0.00	0.05
Methylobacterium adhaesivum	0.93	0.00	0.00	0.00	0.00	0.00	0.00	0.00	0.03	0.00	0.00	0.00
Methylobacterium hispanicum	0.00	0.00	0.00	0.00	0.09	0.06	0.00	0.00	0.00	0.00	0.00	0.00
Methylobacterium organophilum	0.72	0.00	0.00	0.00	0.00	0.06	0.00	0.00	0.07	0.00	0.00	0.00
Methylocystaceae	12.52	6.00	2.25	2.67	5.49	272.25	0.00	0.14	44.48	0.40	2.67	24.98
Methylosinus	3.83	3.67	2.25	2.17	3.26	269.38	0.00	0.11	44.41	0.40	2.53	24.78
Methylosinus sporium	0.00	0.00	0.00	0.00	0.00	0.13	0.00	0.00	0.00	0.00	0.00	0.00
Pleomorphomonas	6.10	2.17	0.00	0.50	2.14	0.00	0.00	0.00	0.07	0.00	0.14	0.00
Phyllobacteriaceae	10.97	26.33	1.80	8.17	1.46	1.25	7.43	0.92	1.88	6.00	23.30	0.41
Chelativorans	0.00	0.00	0.00	0.00	0.00	0.00	0.00	0.00	0.00	0.00	0.14	0.00
Mesorhizobium	10.24	1.50	0.00	1.50	0.94	1.00	0.07	0.05	0.10	0.60	2.16	0.00
Mesorhizobium huakuii	0.00	0.00	0.00	0.00	0.00	0.00	0.00	0.05	0.00	0.00	0.00	0.00
Rhizobiaceae	16.66	6.00	0.30	0.50	2.40	3.38	0.00	0.08	3.14	0.35	0.33	0.78
Amorphomonas	0.21	0.00	0.00	0.00	0.00	0.00	0.00	0.00	0.00	0.00	0.00	0.00
Amorphomonas oryzae	0.21	0.00	0.00	0.00	0.00	0.00	0.00	0.00	0.00	0.00	0.00	0.00
Kaistia	0.00	0.00	0.00	0.00	0.00	0.00	0.00	0.00	0.03	0.00	0.00	0.00
Rhizobium/Agrobacterium group	11.38	0.00	0.00	0.17	0.00	1.88	0.00	0.00	2.16	0.05	0.05	0.36
Agrobacterium	11.38	0.00	0.00	0.17	0.00	1.88	0.00	0.00	2.16	0.05	0.05	0.36
Sinorhizobium/Ensifer group	0.21	0.00	0.00	0.00	0.00	0.00	0.00	0.00	0.00	0.00	0.00	0.00
Sinorhizobium	0.21	0.00	0.00	0.00	0.00	0.00	0.00	0.00	0.00	0.00	0.00	0.00
Sinorhizobium terangae	0.21	0.00	0.00	0.00	0.00	0.00	0.00	0.00	0.00	0.00	0.00	0.00
Rhodobiaceae	17.90	0.17	0.00	0.00	0.43	1.63	0.00	0.00	0.07	0.00	0.00	0.00
Afifella	17.69	0.17	0.00	0.00	0.43	1.63	0.00	0.00	0.07	0.00	0.00	0.00
Xanthobacteraceae	0.00	0.00	0.00	0.00	0.00	0.38	0.00	0.00	13.71	0.00	0.00	0.36
Rhodobacterales	25.45	292.50	10.05	49.83	19.11	6.00	179.97	1048.14	318.28	822.95	1158.09	23.69
Hyphomonadaceae	17.28	10.67	0.30	3.67	1.46	3.19	3.59	7.78	2.86	13.30	13.41	15.41
Hellea	0.00	0.00	0.00	0.00	0.00	0.00	0.00	0.00	0.00	0.00	0.09	0.00
Hellea balneolensis	0.00	0.00	0.00	0.00	0.00	0.00	0.00	0.00	0.00	0.00	0.09	0.00
Hyphomonas	0.00	0.00	0.00	0.50	0.00	0.00	0.00	0.00	0.00	0.00	0.00	0.00
Hyphomonas oceanitis	0.00	0.00	0.00	0.50	0.00	0.00	0.00	0.00	0.00	0.00	0.00	0.00
Maricaulis	0.00	2.33	0.00	0.33	0.00	0.00	0.14	0.16	0.03	1.85	0.94	0.00
Robiginitomaculum	0.00	0.00	0.00	0.17	0.00	0.00	0.14	0.11	0.00	0.00	0.00	0.00
Robiginitomaculum antarcticum	0.00	0.00	0.00	0.17	0.00	0.00	0.14	0.11	0.00	0.00	0.00	0.00
Rhodobacteraceae	7.97	278.50	9.45	44.83	17.40	2.75	176.30	1040.03	315.42	809.25	1144.50	8.28
Amaricoccus	0.31	0.00	0.15	0.17	0.00	0.00	0.03	0.00	0.00	0.15	0.19	0.00
Citreimonas	0.00	0.33	0.00	0.00	0.00	0.00	0.00	0.00	0.00	0.00	0.00	0.00
Citreimonas salinaria	0.00	0.33	0.00	0.00	0.00	0.00	0.00	0.00	0.00	0.00	0.00	0.00
Donghicola	0.00	0.00	0.00	0.00	0.00	0.00	0.00	0.00	0.00	0.00	0.09	0.00
Loktanella	0.21	20.83	0.00	0.17	0.17	0.00	2.16	1.57	0.52	1.65	5.44	0.00
Octadecabacter	0.00	12.33	0.00	1.00	0.26	0.00	4.19	65.08	6.87	89.05	120.42	0.05
Paracoccus	0.31	4.00	1.65	4.33	0.34	0.44	0.14	0.08	4.78	4.35	19.03	0.36
Paracoccus kawasakiensis	0.00	0.00	0.00	0.00	0.00	0.00	0.00	0.00	2.97	0.00	0.00	0.00
Paracoccus marcusii	0.00	0.67	0.00	0.00	0.00	0.06	0.00	0.00	0.14	0.00	0.00	0.05
Paracoccus zeaxanthinifaciens	0.00	0.00	0.00	0.00	0.00	0.00	0.00	0.00	0.00	0.00	0.09	0.00
Phaeobacter	0.10	7.00	0.15	0.50	0.09	0.00	1.05	0.97	0.38	2.10	7.59	0.00
Phaeobacter gallaeciensis	0.00	0.00	0.00	0.00	0.00	0.00	0.00	0.65	0.07	0.70	0.14	0.00
Piezobacter	0.00	0.00	0.00	0.00	0.00	0.00	0.00	0.00	0.00	0.15	0.14	0.00
Piezobacter thermophilus	0.00	0.00	0.00	0.00	0.00	0.00	0.00	0.00	0.00	0.15	0.14	0.00
Pseudoroseobacter	0.00	0.00	0.00	0.00	0.00	0.00	0.00	0.05	0.00	0.05	0.00	0.00
Pseudoroseobacter euryhalinus	0.00	0.00	0.00	0.00	0.00	0.00	0.00	0.05	0.00	0.05	0.00	0.00
Pseudoruegeria	0.00	0.33	0.00	0.00	0.00	0.00	0.00	0.00	0.00	0.00	0.00	0.00
Pseudoruegeria aquimaris	0.00	0.33	0.00	0.00	0.00	0.00	0.00	0.00	0.00	0.00	0.00	0.00
Rhodobaca	0.00	0.00	0.00	0.50	0.00	0.00	0.00	0.00	0.00	0.00	0.05	0.00
Rhodobacter	0.10	0.00	0.15	0.33	0.26	1.50	0.00	0.00	15.00	0.05	0.47	6.72
Rhodobacter veldkampii	0.00	0.00	0.00	0.33	0.26	0.00	0.00	0.00	0.00	0.00	0.00	0.00
Rhodovulum	1.24	22.83	1.50	6.33	8.06	0.00	0.31	0.38	0.98	3.35	40.45	0.78
Rhodovulum imhoffii	0.00	0.00	0.00	0.00	0.00	0.00	0.00	0.00	0.00	0.00	0.09	0.00
Roseicyclus	0.31	0.00	0.00	0.00	0.00	0.00	0.00	0.00	0.00	0.00	0.00	0.00
Roseicyclus mahoneyensis	0.31	0.00	0.00	0.00	0.00	0.00	0.00	0.00	0.00	0.00	0.00	0.00
Roseisalinus	0.00	0.00	0.00	0.00	0.00	0.00	0.00	0.00	0.14	0.00	0.00	0.00
Roseisalinus antarcticus	0.00	0.00	0.00	0.00	0.00	0.00	0.00	0.00	0.14	0.00	0.00	0.00
Rubellimicrobium	0.00	0.00	0.00	0.00	0.00	0.00	0.00	0.00	0.07	0.00	0.05	0.16
Sediminimonas	0.00	0.00	0.00	0.00	0.00	0.00	0.07	0.24	0.07	0.00	0.00	0.00
Sediminimonas qiaohouensis	0.00	0.00	0.00	0.00	0.00	0.00	0.07	0.24	0.07	0.00	0.00	0.00
Thalassobius	0.00	0.00	0.00	0.00	0.00	0.00	0.00	0.16	0.00	0.00	0.00	0.00
Thalassobius gelatinovorus	0.00	0.00	0.00	0.00	0.00	0.00	0.00	0.11	0.00	0.00	0.00	0.00
Thalassococcus	0.00	0.00	0.00	0.00	0.00	0.00	0.00	0.08	0.07	0.00	0.00	0.00
Thalassococcus halodurans	0.00	0.00	0.00	0.00	0.00	0.00	0.00	0.08	0.07	0.00	0.00	0.00
Rhodospirillales	517.03	535.33	35.70	109.17	1176.94	335.00	10.74	46.14	29.13	36.00	48.89	115.60
Acetobacteraceae	15.93	0.83	2.10	0.17	1.03	33.06	0.00	0.03	0.59	0.45	0.80	44.07
Craurococcus	0.00	0.00	0.00	0.00	0.17	0.00	0.00	0.00	0.00	0.00	0.00	0.00
Craurococcus roseus	0.00	0.00	0.00	0.00	0.17	0.00	0.00	0.00	0.00	0.00	0.00	0.00
Paracraurococcus	0.00	0.00	0.00	0.00	0.00	0.00	0.00	0.00	0.00	0.00	0.00	0.10
Paracraurococcus ruber	0.00	0.00	0.00	0.00	0.00	0.00	0.00	0.00	0.00	0.00	0.00	0.10
Rhodopila	0.00	0.00	0.00	0.00	0.00	0.13	0.00	0.00	0.00	0.00	0.00	0.00
Rhodopila globiformis	0.00	0.00	0.00	0.00	0.00	0.13	0.00	0.00	0.00	0.00	0.00	0.00
Rhodovastum	0.00	0.00	0.00	0.00	0.00	0.13	0.00	0.00	0.00	0.00	0.00	0.00
Rhodovastum atsumiense	0.00	0.00	0.00	0.00	0.00	0.13	0.00	0.00	0.00	0.00	0.00	0.00
Roseococcus	0.00	0.00	0.00	0.00	0.00	0.00	0.00	0.00	0.03	0.00	0.00	0.00
Roseomonas	1.55	0.00	0.00	0.00	0.00	0.00	0.00	0.00	0.00	0.00	0.00	0.00
Roseomonas mucosa	1.55	0.00	0.00	0.00	0.00	0.00	0.00	0.00	0.00	0.00	0.00	0.00
Rhodospirillaceae	400.86	487.67	32.70	93.17	1172.66	299.63	10.15	45.05	27.80	34.20	44.34	67.50
Azospirillum	0.10	0.50	0.00	0.00	0.17	2.44	0.00	0.00	0.77	0.00	0.00	0.36
Azospirillum brasilense	0.00	0.00	0.00	0.00	0.00	0.00	0.00	0.00	0.14	0.00	0.00	0.10
Constrictibacter	0.41	0.00	0.00	0.00	0.00	0.00	0.00	0.00	0.00	0.00	0.00	0.00
Constrictibacter antarcticus	0.41	0.00	0.00	0.00	0.00	0.00	0.00	0.00	0.00	0.00	0.00	0.00
Elstera	0.21	0.33	0.00	0.00	0.00	0.00	0.00	0.00	0.00	0.00	0.00	0.00
Elstera litoralis	0.21	0.33	0.00	0.00	0.00	0.00	0.00	0.00	0.00	0.00	0.00	0.00
Inquilinus	1.86	0.67	0.15	0.33	1.20	0.19	0.07	0.00	0.00	0.00	0.00	0.00
Inquilinus limosus	0.72	0.00	0.00	0.00	0.00	0.00	0.00	0.00	0.00	0.00	0.00	0.00
Magnetospirillum	0.21	0.00	0.00	0.00	0.00	1.13	0.00	0.00	0.63	0.00	0.00	0.16
Nisaea	0.00	0.00	0.00	0.00	0.00	0.00	0.00	0.05	0.00	0.00	0.00	0.00
Novispirillum	0.10	1.17	0.45	1.50	0.00	0.00	0.00	0.27	8.72	0.00	0.14	0.26
Oceanibaculum	0.00	0.33	0.00	0.00	0.51	0.00	0.00	0.00	0.07	0.00	0.00	0.00
Oceanibaculum indicum	0.00	0.33	0.00	0.00	0.51	0.00	0.00	0.00	0.07	0.00	0.00	0.00
Phaeospirillum	22.55	0.00	0.00	0.00	0.17	3.06	0.00	0.00	0.31	0.00	0.00	1.45
Phaeospirillum fulvum	0.00	0.00	0.00	0.00	0.00	0.88	0.00	0.00	0.14	0.00	0.00	0.05
Rhodospirillum	0.41	0.17	2.85	0.67	0.77	1.31	0.00	0.11	0.35	0.00	0.00	0.26
Rhodospirillum centenum	0.41	0.00	0.00	0.00	0.00	1.31	0.00	0.00	0.31	0.00	0.00	0.26
Rhodovibrio	0.00	2.00	0.00	0.17	0.00	0.00	0.00	0.00	0.00	0.20	0.00	0.00
Skermanella	0.62	0.00	0.00	0.00	0.00	0.06	0.00	0.00	0.00	0.00	0.00	0.10
Skermanella xinjiangensis	0.52	0.00	0.00	0.00	0.00	0.00	0.00	0.00	0.00	0.00	0.00	0.00
Telmatospirillum	0.00	0.00	0.00	0.00	0.00	0.00	0.00	0.00	0.17	0.00	0.00	1.34
Telmatospirillum siberiense	0.00	0.00	0.00	0.00	0.00	0.00	0.00	0.00	0.00	0.00	0.00	0.83
Rickettsiales	3.93	102.83	15.30	45.50	9.51	7.13	1209.77	998.76	144.00	522.40	166.59	1756.50
Anaplasmataceae	0.00	0.00	0.00	0.00	0.00	0.00	0.00	0.08	0.00	0.00	0.00	0.00
Candidatus Neoehrlichia	0.00	0.00	0.00	0.00	0.00	0.00	0.00	0.08	0.00	0.00	0.00	0.00
Candidatus Neoehrlichia mikurensis	0.00	0.00	0.00	0.00	0.00	0.00	0.00	0.08	0.00	0.00	0.00	0.00
Rickettsiaceae	0.31	9.50	0.00	4.33	1.63	0.63	1.50	2.00	4.19	2.75	2.86	18.21
Rickettsieae	0.00	0.00	0.00	0.00	0.00	0.00	0.00	0.00	0.10	0.00	0.00	0.52
Rickettsia	0.00	0.00	0.00	0.00	0.00	0.00	0.00	0.00	0.10	0.00	0.00	0.52
Sphingomonadales	184.76	125.17	5.25	22.33	12.60	27.56	1.01	34.11	57.63	7.50	289.36	18.41
Erythrobacteraceae	17.90	79.17	1.95	12.67	7.37	4.69	0.52	32.62	6.28	4.35	94.08	0.57
Altererythrobacter	0.00	0.00	0.00	0.00	0.17	0.13	0.00	0.00	0.00	0.00	0.00	0.00
Altererythrobacter epoxidivorans	0.00	0.00	0.00	0.00	0.17	0.13	0.00	0.00	0.00	0.00	0.00	0.00
Erythrobacter	12.31	49.67	1.20	8.83	5.40	4.31	0.42	1.84	4.47	2.40	78.80	0.41
Erythrobacter nanhaisediminis	0.00	0.00	0.00	0.00	0.17	0.00	0.00	0.00	0.00	0.00	0.00	0.00
Sphingomonadaceae	166.66	44.83	3.30	9.67	5.23	21.88	0.49	1.49	51.24	3.15	194.34	17.33
Blastomonas	1.55	3.00	0.45	1.33	0.09	4.50	0.07	0.00	2.97	0.10	2.11	3.41
Novosphingobium	0.41	0.33	0.00	0.17	0.17	1.31	0.00	0.00	40.47	0.05	0.00	8.38
Novosphingobium stygium	0.00	0.00	0.00	0.00	0.00	0.00	0.00	0.00	0.17	0.00	0.00	0.10
Sandaracinobacter	0.31	0.00	0.00	0.00	0.00	0.13	0.00	0.00	0.00	0.00	0.00	0.05
Sandaracinobacter sibiricus	0.31	0.00	0.00	0.00	0.00	0.13	0.00	0.00	0.00	0.00	0.00	0.05
Sphingobium	21.83	0.50	0.00	0.00	0.00	0.63	0.00	0.00	1.05	0.00	0.00	0.41
Sphingomonas	105.62	1.33	0.00	0.33	0.09	3.13	0.17	0.11	2.27	0.00	0.33	0.93
Sphingomonas azotifigens	17.59	0.00	0.00	0.17	0.00	0.13	0.10	0.00	0.66	0.00	0.00	0.36
Sphingomonas wittichii	0.21	0.00	0.00	0.00	0.00	0.13	0.03	0.08	0.10	0.00	0.00	0.00
Sphingopyxis	1.24	1.00	0.90	0.00	0.69	1.94	0.00	0.05	0.91	0.05	1.73	1.66
Zymomonas	0.00	0.00	0.00	0.00	0.00	0.00	0.00	0.00	0.03	0.00	0.00	0.10
Betaproteobacteria	301.66	78.67	14.25	36.33	213.09	1501.50	31.57	113.54	793.15	61.40	56.95	1079.22
Burkholderiales	20.28	9.67	4.35	6.00	1.37	29.00	0.21	1.54	617.55	3.75	5.16	764.43
Alcaligenaceae	2.48	1.17	2.10	3.67	0.26	7.06	0.00	0.00	1.53	0.40	1.22	20.12
Burkholderiaceae	0.52	0.17	0.00	0.00	0.00	0.44	0.00	0.00	0.00	0.05	0.14	45.21
Burkholderia	0.52	0.17	0.00	0.00	0.00	0.44	0.00	0.00	0.00	0.00	0.09	0.00
Comamonadaceae	10.76	2.67	0.75	1.33	0.86	17.75	0.00	1.14	391.12	1.90	2.34	306.05
Acidovorax	0.00	0.00	0.00	0.00	0.00	0.00	0.00	0.00	0.49	0.00	0.00	0.10
Acidovorax konjaci	0.00	0.00	0.00	0.00	0.00	0.00	0.00	0.00	0.07	0.00	0.00	0.00
Acidovorax wohlfahrtii	0.00	0.00	0.00	0.00	0.00	0.00	0.00	0.00	0.07	0.00	0.00	0.00
Comamonas	0.00	0.00	0.00	0.00	0.00	0.00	0.00	0.00	2.93	0.00	0.00	2.28
Curvibacter	0.00	0.00	0.00	0.00	0.00	0.00	0.00	0.00	0.52	0.00	0.00	0.00
Hydrogenophaga	0.41	0.17	0.00	0.00	0.00	1.00	0.00	0.68	3.56	1.40	1.08	14.12
Hydrogenophaga palleronii	0.00	0.00	0.00	0.00	0.00	0.13	0.00	0.00	0.00	0.00	0.00	0.10
Hylemonella	1.14	0.00	0.15	0.00	0.17	1.00	0.00	0.03	97.99	0.00	0.09	47.02
Hylemonella gracilis	0.00	0.00	0.00	0.00	0.00	0.44	0.00	0.00	0.03	0.00	0.00	0.00
Limnohabitans	0.21	1.50	0.15	0.00	0.00	0.06	0.00	0.00	227.16	0.00	0.05	111.93
Limnohabitans curvus	0.00	0.00	0.00	0.00	0.00	0.00	0.00	0.00	0.10	0.00	0.00	0.00
Rhodoferax	0.21	0.00	0.15	0.00	0.26	0.50	0.00	0.00	29.48	0.00	0.00	5.59
Schlegelella	0.00	0.00	0.00	0.00	0.00	0.00	0.00	0.00	0.00	0.00	0.00	0.26
Oxalobacteraceae	6.21	5.33	0.90	0.17	0.26	2.56	0.00	0.19	209.83	0.15	0.33	87.57
Massilia	0.00	0.00	0.00	0.00	0.00	0.00	0.00	0.00	0.07	0.00	0.00	0.00
Massilia timonae	0.00	0.00	0.00	0.00	0.00	0.00	0.00	0.00	0.07	0.00	0.00	0.00
Neisseriales	0.00	0.00	0.00	0.00	0.00	4.31	0.00	0.00	1.53	0.00	0.05	2.43
Neisseriaceae	0.00	0.00	0.00	0.00	0.00	4.31	0.00	0.00	1.53	0.00	0.05	2.43
Nitrosomonadales	1.55	18.50	2.10	6.33	52.29	773.50	6.77	90.70	130.01	35.40	27.89	124.55
Gallionellaceae	1.14	5.33	0.00	0.00	51.34	722.50	0.00	0.03	0.10	0.05	0.00	1.09
Gallionella	1.14	2.33	0.00	0.00	47.66	721.25	0.00	0.03	0.10	0.05	0.00	1.09
Methylophilaceae	0.10	11.33	1.35	1.67	0.51	42.13	6.77	90.62	129.84	35.25	27.80	122.64
Methylotenera	0.00	0.00	0.00	0.00	0.00	0.00	0.00	0.00	0.07	0.00	0.00	0.36
Methylotenera mobilis	0.00	0.00	0.00	0.00	0.00	0.00	0.00	0.00	0.07	0.00	0.00	0.36
Methylovorus	0.00	0.00	0.00	0.00	0.00	0.25	0.00	0.00	0.31	0.00	0.00	0.05
Methylovorus glucosotrophus	0.00	0.00	0.00	0.00	0.00	0.25	0.00	0.00	0.31	0.00	0.00	0.05
Nitrosomonadaceae	0.31	1.83	0.15	0.00	0.26	3.19	0.00	0.00	0.07	0.10	0.09	0.10
Nitrosomonas	0.31	0.00	0.00	0.00	0.26	2.38	0.00	0.00	0.00	0.00	0.00	0.00
Nitrosomonas cryotolerans	0.21	0.00	0.00	0.00	0.00	0.00	0.00	0.00	0.00	0.00	0.00	0.00
Nitrosomonas halophila	0.00	0.00	0.00	0.00	0.00	0.31	0.00	0.00	0.00	0.00	0.00	0.00
Nitrosomonas nitrosa	0.10	0.00	0.00	0.00	0.00	1.88	0.00	0.00	0.00	0.00	0.00	0.00
Thiobacillaceae	0.00	0.00	0.60	4.67	0.17	5.69	0.00	0.05	0.00	0.00	0.00	0.72
Thiobacillus	0.00	0.00	0.60	4.67	0.17	5.69	0.00	0.05	0.00	0.00	0.00	0.72
Procabacteriales	0.00	0.00	0.15	0.33	0.26	0.19	0.00	0.00	2.79	0.00	0.09	5.22
Procabacteriaceae	0.00	0.00	0.15	0.33	0.26	0.13	0.00	0.00	2.69	0.00	0.05	3.05
Rhodocyclales	1.45	6.83	3.00	0.33	1.80	31.19	0.00	0.16	28.67	0.10	0.33	27.93
Rhodocyclaceae	1.45	6.83	3.00	0.33	1.80	31.19	0.00	0.16	28.67	0.10	0.33	27.93
Azospira	0.00	0.00	0.00	0.00	0.34	0.06	0.00	0.00	1.15	0.00	0.00	0.05
Azovibrio	0.00	0.00	0.00	0.00	0.00	0.00	0.00	0.00	0.21	0.00	0.00	0.00
delta/epsilon subdivisions	1579.86	2452.50	1487.25	2499.00	1497.60	963.63	78.42	165.32	299.13	169.85	221.02	345.93
Deltaproteobacteria	1578.93	2264.83	1230.60	2205.67	1448.74	959.75	76.22	152.43	118.05	165.20	214.78	334.50
Desulfarculales	28.86	73.83	365.55	469.17	20.66	15.69	0.38	0.95	0.98	0.85	0.89	5.12
Desulfarculaceae	28.86	73.83	365.55	469.17	20.66	15.69	0.38	0.95	0.98	0.85	0.89	5.12
Desulfarculus	0.10	1.67	18.45	57.17	3.00	9.44	0.00	0.03	0.17	0.00	0.00	0.05
Desulfobacterales	35.48	1088.50	276.00	706.67	84.17	24.81	6.21	13.11	6.59	22.50	26.20	13.29
Desulfobacteraceae	24.62	283.17	242.25	389.17	34.89	9.13	2.41	4.65	2.58	5.50	7.88	9.83
Desulfamplus	0.00	0.00	0.90	0.00	0.00	0.00	0.00	0.00	0.07	0.00	0.00	0.00
Desulfatibacillum	0.00	1.33	0.90	1.33	0.00	0.00	0.00	0.00	0.00	0.00	0.00	0.00
Desulfatibacillum alkenivorans	0.00	1.33	0.90	1.33	0.00	0.00	0.00	0.00	0.00	0.00	0.00	0.00
Desulfatiferula	0.00	3.17	0.15	1.17	0.00	0.00	0.00	0.11	0.00	0.05	0.00	0.00
Desulfatiferula olefinivorans	0.00	3.17	0.15	1.17	0.00	0.00	0.00	0.11	0.00	0.05	0.00	0.00
Desulfatirhabdium	0.00	0.00	0.45	0.00	0.00	0.31	0.00	0.00	0.00	0.00	0.00	0.00
Desulfatirhabdium butyrativorans	0.00	0.00	0.45	0.00	0.00	0.31	0.00	0.00	0.00	0.00	0.00	0.00
Desulfobacter	0.00	7.83	2.40	18.83	0.34	0.00	0.00	0.16	0.31	0.00	0.00	0.00
Desulfobotulus	0.00	0.00	0.00	0.50	0.00	0.00	0.00	0.00	0.00	0.00	0.00	0.00
Desulfobotulus alkaliphilus	0.00	0.00	0.00	0.50	0.00	0.00	0.00	0.00	0.00	0.00	0.00	0.00
Desulfococcus	23.59	223.67	187.35	267.67	29.49	4.19	1.78	3.41	0.66	4.55	5.77	7.09
Desulfococcus multivorans	0.00	0.00	0.15	0.83	0.00	0.00	0.00	0.00	0.00	0.00	0.00	0.00
Desulfococcus oleovorans	0.00	0.50	0.00	0.00	0.00	0.00	0.00	0.00	0.00	0.00	0.00	0.16
Desulfofaba	0.00	0.17	0.60	3.83	0.00	0.13	0.00	0.00	0.00	0.00	0.00	0.00
Desulfofaba fastidiosa	0.00	0.00	0.60	3.83	0.00	0.00	0.00	0.00	0.00	0.00	0.00	0.00
Desulfofrigus	0.00	1.00	0.30	0.33	0.00	0.00	0.00	0.00	0.03	0.00	0.00	0.00
Desulfonema	0.00	0.50	0.00	1.50	0.00	0.00	0.00	0.00	0.00	0.00	0.00	0.00
Desulfonema ishimotonii	0.00	0.00	0.00	0.33	0.00	0.00	0.00	0.00	0.00	0.00	0.00	0.00
Desulfonema limicola	0.00	0.50	0.00	0.83	0.00	0.00	0.00	0.00	0.00	0.00	0.00	0.00
Desulfosalsimonas	0.00	0.33	0.45	0.33	0.00	0.13	0.00	0.00	0.00	0.00	0.00	0.00
Desulfosalsimonas propionicica	0.00	0.33	0.45	0.33	0.00	0.13	0.00	0.00	0.00	0.00	0.00	0.00
Desulfosarcina	0.00	7.50	8.85	19.67	0.34	0.00	0.14	0.05	0.24	0.25	0.42	0.00
Desulfospira	0.00	1.00	0.45	0.00	0.00	0.00	0.00	0.00	0.00	0.10	0.00	0.00
Desulfospira joergensenii	0.00	1.00	0.45	0.00	0.00	0.00	0.00	0.00	0.00	0.10	0.00	0.00
Desulfotignum	0.00	0.83	0.00	0.83	0.17	0.31	0.00	0.00	0.45	0.00	0.00	0.10
Desulfobulbaceae	4.03	777.83	31.50	312.83	12.60	14.69	3.77	8.11	3.91	16.70	18.19	3.36
Desulfobulbus	0.21	11.83	1.80	8.00	0.86	0.25	0.07	0.22	0.35	0.25	0.19	0.21
Desulfobulbus japonicus	0.00	0.33	0.00	0.00	0.00	0.00	0.00	0.00	0.00	0.00	0.00	0.00
Desulfobulbus rhabdoformis	0.00	2.67	0.45	1.17	0.26	0.13	0.00	0.05	0.03	0.10	0.00	0.10
Desulfocapsa	0.00	1.00	0.30	1.00	0.17	0.00	0.00	0.08	0.00	0.00	0.14	0.00
Desulforhopalus	0.00	2.17	0.60	0.83	0.00	0.00	0.00	0.00	0.07	0.05	0.00	0.00
Desulfotalea	0.31	5.50	0.00	2.83	0.00	0.00	0.03	0.00	0.00	0.25	1.36	0.00
Desulfurivibrio	0.00	0.00	0.00	0.67	0.00	0.00	0.00	0.00	0.00	0.00	0.00	0.00
Desulfurivibrio alkaliphilus	0.00	0.00	0.00	0.67	0.00	0.00	0.00	0.00	0.00	0.00	0.00	0.00
Desulfovibrionales	0.21	11.50	34.80	218.67	4.37	3.50	0.28	0.30	0.98	0.40	0.52	0.16
Desulfohalobiaceae	0.00	0.33	0.00	6.17	0.00	0.00	0.00	0.00	0.00	0.00	0.00	0.00
Desulfohalobium	0.00	0.33	0.00	0.00	0.00	0.00	0.00	0.00	0.00	0.00	0.00	0.00
Desulfohalobium retbaense	0.00	0.33	0.00	0.00	0.00	0.00	0.00	0.00	0.00	0.00	0.00	0.00
Desulfomicrobiaceae	0.00	0.00	0.00	0.17	0.00	0.00	0.00	0.00	0.31	0.00	0.00	0.00
Desulfomicrobium	0.00	0.00	0.00	0.17	0.00	0.00	0.00	0.00	0.31	0.00	0.00	0.00
Desulfovibrionaceae	0.00	8.67	34.35	210.50	4.20	3.50	0.28	0.24	0.52	0.35	0.42	0.16
Desulfovibrio	0.00	6.67	34.05	210.00	4.20	3.50	0.07	0.22	0.49	0.20	0.19	0.16
Desulfovibrio alaskensis	0.00	0.00	0.45	0.00	0.00	0.00	0.00	0.00	0.07	0.00	0.00	0.00
Desulfovibrio aminophilus	0.00	0.00	0.30	0.00	0.17	0.06	0.00	0.00	0.00	0.00	0.00	0.00
Desulfovibrio cavernae	0.00	0.00	0.90	1.33	0.00	0.00	0.00	0.00	0.00	0.00	0.00	0.00
Desulfovibrio cuneatus	0.00	0.00	0.00	0.00	0.00	0.00	0.00	0.00	0.00	0.00	0.09	0.00
Desulfovibrio dechloracetivorans	0.00	0.00	0.00	5.17	0.00	0.00	0.00	0.00	0.00	0.00	0.00	0.00
Desulfovibrio indonesiensis	0.00	0.00	0.60	0.67	0.00	0.25	0.00	0.05	0.00	0.00	0.00	0.00
Desulfovibrio litoralis	0.00	0.00	0.00	0.00	0.26	0.00	0.00	0.00	0.00	0.00	0.00	0.00
Desulfovibrio mexicanus	0.00	0.00	0.00	0.00	0.00	0.50	0.00	0.00	0.07	0.00	0.00	0.00
Desulfovibrio psychrotolerans	0.00	1.17	0.45	0.00	0.60	0.00	0.00	0.00	0.00	0.00	0.00	0.00
Desulfovibrio putealis	0.00	0.00	0.00	0.00	1.63	0.50	0.00	0.00	0.03	0.00	0.00	0.16
Desulfovibrio vulgaris	0.00	0.33	0.00	0.17	0.00	0.00	0.00	0.03	0.00	0.00	0.00	0.00
Desulfuromonadales	31.86	214.00	77.10	62.17	10.54	21.25	1.64	2.03	6.56	4.95	8.72	11.12
Desulfuromonadaceae	2.28	192.67	72.15	51.33	4.54	0.94	1.64	1.81	4.81	4.65	8.16	6.93
Desulfuromonas	1.45	2.67	0.15	0.00	0.34	0.00	0.00	0.05	0.07	0.05	0.00	0.00
Desulfuromonas chloroethenica	0.00	0.00	0.00	0.00	0.26	0.00	0.00	0.00	0.00	0.00	0.00	0.00
Desulfuromonas michiganensis	1.45	0.83	0.00	0.00	0.00	0.00	0.00	0.00	0.00	0.00	0.00	0.00
Desulfuromusa	0.00	1.50	0.00	0.33	0.00	0.00	0.00	0.00	0.24	0.00	0.00	0.00
Desulfuromusa bakii	0.00	1.50	0.00	0.33	0.00	0.00	0.00	0.00	0.14	0.00	0.00	0.00
Pelobacter	0.31	3.17	64.20	9.50	0.26	0.00	0.00	0.00	0.03	0.00	0.14	0.00
Pelobacter acidigallici	0.00	0.33	0.30	0.00	0.00	0.00	0.00	0.00	0.00	0.00	0.00	0.00
Pelobacter carbinolicus	0.00	0.33	0.00	0.00	0.00	0.00	0.00	0.00	0.00	0.00	0.00	0.00
Geobacteraceae	8.69	0.33	2.70	3.17	1.89	19.63	0.00	0.00	1.43	0.00	0.00	4.09
Geobacter	8.69	0.33	2.70	3.00	1.89	19.25	0.00	0.00	1.40	0.00	0.00	4.09
Myxococcales	107.69	228.17	34.65	87.50	31.63	177.81	21.35	22.46	24.98	31.65	65.11	113.84
Cystobacterineae	4.97	18.67	2.25	7.00	2.74	35.06	0.91	0.89	4.15	1.30	1.31	24.62
Archangiaceae	0.00	0.00	0.00	0.00	0.00	0.50	0.00	0.00	0.10	0.00	0.00	0.00
Cystobacter	0.00	0.00	0.00	0.00	0.00	0.50	0.00	0.00	0.10	0.00	0.00	0.00
Myxococcaceae	3.21	1.83	1.35	2.50	1.46	28.38	0.00	0.05	3.28	0.10	0.84	23.48
Myxococcus	1.34	0.00	0.00	0.00	0.00	0.06	0.00	0.00	0.00	0.05	0.75	0.05
Nannocystineae	1.97	14.67	1.35	3.33	1.20	0.38	1.53	0.54	1.05	0.95	4.36	2.48
Kofleriaceae	0.00	3.50	0.30	0.50	0.00	0.19	0.03	0.00	0.03	0.10	0.47	0.00
Haliangium	0.00	3.50	0.30	0.50	0.00	0.19	0.03	0.00	0.03	0.10	0.47	0.00
Nannocystaceae	1.97	11.17	1.05	2.83	1.20	0.19	1.50	0.54	1.01	0.85	3.89	2.48
Nannocystis	0.41	0.33	0.15	0.33	0.17	0.06	0.00	0.00	0.00	0.00	0.05	0.26
Nannocystis exedens	0.21	0.33	0.15	0.33	0.17	0.00	0.00	0.00	0.00	0.00	0.05	0.05
Plesiocystis	1.55	10.83	0.90	2.50	0.86	0.13	1.50	0.54	1.01	0.85	3.84	2.22
Sorangiineae	2.90	1.33	0.00	1.00	0.26	3.69	0.00	0.05	1.15	0.00	0.14	13.03
Polyangiaceae	2.90	1.33	0.00	1.00	0.26	3.69	0.00	0.05	1.15	0.00	0.14	13.03
Aetherobacter	0.00	0.00	0.00	0.00	0.00	0.00	0.00	0.00	0.00	0.00	0.00	0.10
Aetherobacter fasciculatus	0.00	0.00	0.00	0.00	0.00	0.00	0.00	0.00	0.00	0.00	0.00	0.10
Byssovorax	0.00	0.00	0.00	0.00	0.00	0.44	0.00	0.00	0.00	0.00	0.00	0.00
Byssovorax cruenta	0.00	0.00	0.00	0.00	0.00	0.44	0.00	0.00	0.00	0.00	0.00	0.00
Chondromyces	0.00	0.00	0.00	0.33	0.09	0.00	0.00	0.00	0.00	0.00	0.00	0.00
Sorangium	0.52	0.00	0.00	0.00	0.00	0.00	0.00	0.00	0.00	0.00	0.00	0.00
Syntrophobacterales	182.69	84.83	56.40	240.67	77.57	315.50	0.87	0.95	1.22	3.95	8.06	22.09
Syntrophaceae	12.72	7.67	32.85	113.83	27.26	128.94	0.14	0.16	0.49	0.50	1.73	8.07
Desulfobacca	4.24	3.83	15.45	36.00	8.31	38.69	0.07	0.11	0.14	0.35	1.27	3.36
Desulfomonile	2.17	3.00	5.10	14.17	1.54	16.63	0.07	0.05	0.10	0.15	0.47	0.78
Smithella	0.00	0.00	0.00	0.00	0.00	0.44	0.00	0.00	0.00	0.00	0.00	0.00
Syntrophus	0.00	0.00	0.30	0.00	0.00	2.25	0.00	0.00	0.00	0.00	0.00	0.31
Syntrophobacteraceae	169.97	74.00	22.35	107.83	49.97	173.44	0.70	0.68	0.63	3.30	6.00	13.24
Desulfacinum	0.00	0.00	0.15	0.17	0.00	0.00	0.00	0.00	0.00	0.00	0.00	0.00
Desulfoglaeba	0.21	0.00	0.15	2.00	0.00	0.00	0.00	0.00	0.00	0.00	0.00	0.00
Desulfoglaeba alkanexedens	0.21	0.00	0.15	2.00	0.00	0.00	0.00	0.00	0.00	0.00	0.00	0.00
Desulforhabdus	0.00	0.00	0.15	0.83	0.00	0.31	0.00	0.00	0.00	0.00	0.00	0.00
Desulforhabdus amnigena	0.00	0.00	0.15	0.83	0.00	0.31	0.00	0.00	0.00	0.00	0.00	0.00
Desulfovirga	0.00	0.00	0.00	0.00	0.00	1.06	0.00	0.00	0.00	0.00	0.00	0.00
Desulfovirga adipica	0.00	0.00	0.00	0.00	0.00	1.06	0.00	0.00	0.00	0.00	0.00	0.00
Syntrophobacter	0.10	0.00	5.85	6.83	0.17	22.63	0.00	0.03	0.03	0.00	0.05	0.72
Syntrophorhabdaceae	0.00	0.17	0.90	18.00	0.34	12.94	0.00	0.00	0.10	0.00	0.05	0.78
Epsilonproteobacteria	0.93	187.67	256.65	293.33	48.86	3.88	2.20	12.89	181.08	4.65	6.23	11.43
Campylobacterales	0.93	186.83	256.65	293.33	48.69	3.88	2.20	12.89	180.91	4.65	6.05	10.66
Campylobacteraceae	0.72	33.00	76.65	16.67	4.63	0.13	0.31	4.46	66.59	1.60	0.80	6.57
Arcobacter group	0.72	32.33	76.65	16.33	4.63	0.00	0.31	4.46	63.14	1.55	0.80	0.05
Arcobacter	0.72	32.33	76.65	16.33	4.63	0.00	0.31	4.46	63.14	1.55	0.80	0.05
Arcobacter cryaerophilus	0.00	0.00	0.00	0.00	0.00	0.00	0.00	0.00	0.07	0.00	0.00	0.00
Campylobacter	0.00	0.17	0.00	0.00	0.00	0.00	0.00	0.00	0.42	0.00	0.00	0.05
Sulfurospirillum	0.00	0.00	0.00	0.00	0.00	0.13	0.00	0.00	1.29	0.05	0.00	0.00
Helicobacteraceae	0.21	149.33	169.35	275.83	34.63	3.75	1.88	8.24	113.93	2.85	5.16	3.98
Flexispira	0.00	0.00	2.55	0.00	0.00	0.00	0.00	0.00	0.00	0.00	0.00	0.00
Flexispira rappini	0.00	0.00	2.55	0.00	0.00	0.00	0.00	0.00	0.00	0.00	0.00	0.00
Helicobacter	0.21	0.17	0.15	0.00	0.00	0.06	0.00	0.05	0.07	0.00	0.00	0.16
Helicobacter pylori	0.21	0.17	0.15	0.00	0.00	0.06	0.00	0.00	0.00	0.00	0.00	0.05
Sulfuricurvum	0.00	0.00	0.00	0.17	0.17	3.25	0.00	0.03	20.55	0.00	0.00	3.36
Sulfuricurvum kujiense	0.00	0.00	0.00	0.17	0.17	3.25	0.00	0.03	20.55	0.00	0.00	3.36
Sulfurimonas	0.00	117.33	96.60	70.83	31.97	0.00	0.42	6.38	81.77	1.00	0.70	0.00
Wolinella	0.00	0.50	0.45	0.50	0.00	0.00	0.00	0.05	0.10	0.00	0.00	0.00
Wolinella succinogenes	0.00	0.50	0.45	0.50	0.00	0.00	0.00	0.05	0.10	0.00	0.00	0.00
Nautiliales	0.00	0.00	0.00	0.00	0.17	0.00	0.00	0.00	0.00	0.00	0.00	0.00
Gammaproteobacteria	871.76	2656.67	135.30	694.00	349.46	546.25	790.92	1054.76	820.92	965.40	1441.50	396.26
Aeromonadales	0.00	0.00	0.30	0.17	0.00	1.06	0.00	0.08	6.66	0.00	0.05	3.21
Aeromonadaceae	0.00	0.00	0.30	0.17	0.00	1.06	0.00	0.08	6.66	0.00	0.05	3.21
Aeromonas	0.00	0.00	0.00	0.00	0.00	0.00	0.00	0.00	0.10	0.00	0.00	0.10
Aeromonas popoffii	0.00	0.00	0.00	0.00	0.00	0.00	0.00	0.00	0.10	0.00	0.00	0.00
Aeromonas taiwanensis	0.00	0.00	0.00	0.00	0.00	0.00	0.00	0.00	0.00	0.00	0.00	0.10
Oceanimonas	0.00	0.00	0.00	0.17	0.00	0.00	0.00	0.08	0.03	0.00	0.00	0.00
Alteromonadales	20.17	280.00	8.70	76.50	21.86	2.44	481.99	215.03	100.71	351.65	513.42	40.29
Alteromonadaceae	10.03	42.50	2.25	32.17	6.17	0.31	3.21	20.43	9.03	38.50	32.72	5.12
Agarivorans	0.00	0.17	0.00	0.50	0.09	0.00	0.00	0.08	0.00	0.05	0.00	0.00
Aliagarivorans	0.00	0.33	0.00	0.00	0.00	0.00	0.10	0.00	0.00	0.00	0.00	0.00
Aliagarivorans taiwanensis	0.00	0.33	0.00	0.00	0.00	0.00	0.10	0.00	0.00	0.00	0.00	0.00
Alteromonas	4.55	5.00	0.15	7.33	0.69	0.00	0.24	1.19	0.98	1.00	1.97	0.00
Alteromonas halophila	4.55	5.00	0.15	7.33	0.69	0.00	0.24	1.19	0.98	1.00	1.97	0.00
Glaciecola	0.83	2.67	0.60	12.83	0.43	0.00	0.07	0.84	1.60	1.55	0.84	0.00
Marinobacter	0.00	1.50	0.00	0.33	0.17	0.00	0.00	0.11	0.00	0.00	0.05	0.00
Marinobacter bryozoorum	0.00	0.00	0.00	0.00	0.00	0.00	0.00	0.05	0.00	0.00	0.00	0.00
Marinobacter hydrocarbonoclasticus	0.00	0.83	0.00	0.00	0.00	0.00	0.00	0.00	0.00	0.00	0.05	0.00
Colwelliaceae	0.62	13.00	0.00	2.00	0.60	0.00	0.07	0.43	0.17	0.45	3.19	0.00
Thalassomonas	0.62	8.00	0.00	1.83	0.26	0.00	0.07	0.32	0.17	0.40	1.08	0.00
Idiomarinaceae	0.00	0.00	0.00	0.00	0.00	0.00	0.00	0.05	0.00	0.05	0.19	0.00
Idiomarina	0.00	0.00	0.00	0.00	0.00	0.00	0.00	0.05	0.00	0.00	0.05	0.00
Psychromonadaceae	0.21	29.00	0.30	1.33	0.26	0.00	0.35	0.30	0.10	0.10	2.30	0.00
Psychromonas	0.00	28.83	0.30	0.50	0.26	0.00	0.00	0.24	0.07	0.00	0.23	0.00
Shewanellaceae	0.72	1.33	0.00	0.00	0.34	0.00	0.00	0.08	0.42	0.95	6.47	0.00
Shewanella	0.72	1.33	0.00	0.00	0.34	0.00	0.00	0.08	0.42	0.95	6.47	0.00
Shewanella algae	0.10	0.17	0.00	0.00	0.00	0.00	0.00	0.03	0.10	0.00	0.00	0.00
Shewanella benthica	0.00	1.00	0.00	0.00	0.00	0.00	0.00	0.05	0.00	0.50	1.31	0.00
Chromatiales	435.93	535.83	50.40	195.00	181.11	3.88	3.38	205.24	217.88	36.10	35.53	11.90
Chromatiaceae	1.66	6.33	4.20	9.83	0.94	0.69	0.00	0.16	0.59	0.35	0.52	0.36
Marichromatium	0.00	0.00	0.00	0.00	0.00	0.00	0.00	0.00	0.00	0.00	0.09	0.00
Thiocapsa	0.00	0.83	0.00	0.00	0.00	0.00	0.00	0.03	0.00	0.00	0.00	0.00
Thiocapsa imhoffii	0.00	0.67	0.00	0.00	0.00	0.00	0.00	0.00	0.00	0.00	0.00	0.00
Thiohalocapsa	0.00	0.00	0.00	0.33	0.00	0.00	0.00	0.00	0.00	0.00	0.00	0.00
Thiohalocapsa marina	0.00	0.00	0.00	0.33	0.00	0.00	0.00	0.00	0.00	0.00	0.00	0.00
Thiolamprovum	0.00	0.00	0.00	0.00	0.00	0.00	0.00	0.03	0.00	0.00	0.00	0.00
Thiolamprovum pedioforme	0.00	0.00	0.00	0.00	0.00	0.00	0.00	0.03	0.00	0.00	0.00	0.00
Ectothiorhodospiraceae	1.55	57.67	2.10	10.00	6.86	0.13	0.45	0.73	0.03	1.25	1.97	0.21
Thioalkalivibrio	0.21	0.00	0.30	0.00	0.00	0.00	0.00	0.00	0.00	0.00	0.00	0.10
Thioalkalivibrio denitrificans	0.21	0.00	0.30	0.00	0.00	0.00	0.00	0.00	0.00	0.00	0.00	0.10
Halothiobacillaceae	0.00	0.00	0.00	0.00	0.00	1.13	0.00	0.00	4.01	0.00	0.00	0.00
Thiovirga	0.00	0.00	0.00	0.00	0.00	1.13	0.00	0.00	4.01	0.00	0.00	0.00
Enterobacterales	1.03	4.00	0.75	0.00	0.34	0.13	0.07	0.00	4.71	0.10	0.42	1.19
Enterobacteriaceae	1.03	4.00	0.75	0.00	0.34	0.13	0.07	0.00	4.71	0.10	0.42	1.19
Enterobacter	0.31	0.33	0.60	0.00	0.09	0.06	0.00	0.00	1.64	0.00	0.19	0.88
Enterobacter cloacae complex	0.00	0.00	0.00	0.00	0.00	0.00	0.00	0.00	0.07	0.00	0.00	0.00
Enterobacter hormaechei	0.00	0.00	0.00	0.00	0.00	0.00	0.00	0.00	0.07	0.00	0.00	0.00
Escherichia	0.00	0.00	0.00	0.00	0.00	0.00	0.00	0.00	0.03	0.00	0.05	0.00
Escherichia coli	0.00	0.00	0.00	0.00	0.00	0.00	0.00	0.00	0.03	0.00	0.05	0.00
Legionellales	10.14	64.67	19.80	34.33	21.60	45.69	13.71	20.00	10.01	18.90	84.14	16.03
Coxiellaceae	6.52	14.50	12.15	17.00	10.11	36.19	7.74	5.43	2.27	4.60	58.08	6.52
Aquicella	3.00	1.00	0.30	0.33	0.60	7.56	0.03	0.00	0.07	0.10	0.80	2.95
Coxiella	0.00	0.67	0.15	0.00	0.69	0.06	0.00	0.00	0.17	0.00	0.14	0.00
Rickettsiella	0.31	0.00	0.30	5.33	0.17	0.00	0.00	0.00	0.00	0.05	47.16	0.10
Legionellaceae	1.45	3.17	0.60	1.00	2.66	6.94	0.38	0.30	2.09	2.55	5.34	8.22
Legionella	0.21	0.67	0.30	0.00	0.94	1.94	0.00	0.00	0.49	0.00	0.00	0.52
Legionella adelaidensis	0.00	0.00	0.00	0.00	0.00	0.00	0.00	0.00	0.07	0.00	0.00	0.00
Legionella israelensis	0.00	0.00	0.00	0.00	0.00	0.13	0.00	0.00	0.00	0.00	0.00	0.00
Legionella nautarum	0.00	0.00	0.00	0.00	0.00	0.13	0.00	0.00	0.07	0.00	0.00	0.00
Tatlockia	0.52	0.00	0.00	0.00	0.17	2.13	0.00	0.03	0.24	0.00	0.09	0.41
Methylococcales	20.79	7.00	2.10	4.83	6.69	371.81	0.00	0.49	254.06	0.35	0.47	13.71
Crenotrichaceae	5.38	0.17	0.15	1.33	3.51	77.69	0.00	0.00	25.43	0.05	0.00	3.67
Crenothrix	5.38	0.17	0.15	1.33	3.51	77.69	0.00	0.00	25.43	0.05	0.00	3.67
Crenothrix polyspora	0.00	0.00	0.00	0.00	0.00	0.38	0.00	0.00	0.00	0.00	0.00	0.26
Methylococcaceae	14.28	1.67	1.95	1.33	3.17	291.81	0.00	0.11	228.49	0.25	0.28	10.03
Methylobacter	0.00	0.00	0.00	0.00	0.17	0.44	0.00	0.00	0.21	0.00	0.00	0.00
Methylobacter luteus	0.00	0.00	0.00	0.00	0.00	0.31	0.00	0.00	0.21	0.00	0.00	0.00
Methylocaldum	1.34	0.33	1.50	0.17	0.17	78.75	0.00	0.00	202.67	0.15	0.14	1.76
Methylococcus	12.10	0.00	0.00	0.00	0.00	7.19	0.00	0.00	0.77	0.00	0.00	0.00
Methylococcus capsulatus	12.10	0.00	0.00	0.00	0.00	7.06	0.00	0.00	0.70	0.00	0.00	0.00
Methylomicrobium	0.52	0.00	0.00	0.00	0.86	16.88	0.00	0.00	0.14	0.00	0.00	0.05
Methylomicrobium agile	0.00	0.00	0.00	0.00	0.34	3.19	0.00	0.00	0.00	0.00	0.00	0.00
Methylomicrobium buryatense	0.00	0.00	0.00	0.00	0.00	0.00	0.00	0.00	0.07	0.00	0.00	0.00
Methylomonas	0.00	0.00	0.30	0.50	0.94	24.38	0.00	0.00	22.01	0.00	0.00	2.90
Methylosarcina	0.00	0.00	0.00	0.00	0.26	21.25	0.00	0.00	0.00	0.00	0.00	2.84
Methylosarcina lacus	0.00	0.00	0.00	0.00	0.26	21.13	0.00	0.00	0.00	0.00	0.00	2.84
Methylosarcina quisquiliarum	0.00	0.00	0.00	0.00	0.00	0.13	0.00	0.00	0.00	0.00	0.00	0.00
Oceanospirillales	3.83	147.83	11.85	29.00	31.71	1.00	201.03	505.49	163.81	377.50	244.69	4.34
Alcanivoracaceae	0.00	3.50	0.00	0.50	0.17	0.00	0.17	0.16	0.31	0.10	3.52	0.00
Alcanivorax	0.00	1.00	0.00	0.33	0.00	0.00	0.00	0.08	0.28	0.10	2.77	0.00
Marinicella	0.00	2.50	0.00	0.17	0.17	0.00	0.17	0.08	0.03	0.00	0.75	0.00
Endozoicomonadaceae	0.00	0.00	0.00	0.00	0.00	0.00	0.07	0.00	0.00	0.10	0.00	0.00
Endozoicomonas	0.00	0.00	0.00	0.00	0.00	0.00	0.07	0.00	0.00	0.10	0.00	0.00
Endozoicomonas montiporae	0.00	0.00	0.00	0.00	0.00	0.00	0.07	0.00	0.00	0.10	0.00	0.00
Hahellaceae	1.34	0.67	0.00	0.50	0.94	0.06	0.00	0.08	0.87	0.00	0.28	0.47
Hahella	1.34	0.67	0.00	0.50	0.94	0.00	0.00	0.08	0.80	0.00	0.28	0.47
Hahella chejuensis	1.03	0.00	0.00	0.33	0.60	0.00	0.00	0.00	0.07	0.00	0.00	0.00
Hahella ganghwensis	0.31	0.67	0.00	0.17	0.34	0.00	0.00	0.00	0.00	0.00	0.00	0.00
Halomonadaceae	1.24	41.33	3.00	7.67	20.31	0.69	180.14	304.51	51.63	317.30	166.83	2.17
Halomonas	0.52	2.00	0.00	0.50	0.43	0.44	0.00	0.08	0.31	0.05	0.33	1.66
Kushneria	0.21	0.17	0.00	0.00	0.09	0.00	0.00	0.05	0.10	0.05	0.00	0.00
Zymobacter group	0.00	39.17	3.00	7.00	19.29	0.13	180.14	304.30	50.93	317.00	166.41	0.21
whitefly endosymbionts	0.00	39.17	3.00	7.00	19.29	0.13	180.14	304.30	50.93	317.00	166.41	0.21
Candidatus Portiera	0.00	39.17	3.00	7.00	19.29	0.13	180.14	304.30	50.93	317.00	166.41	0.21
Oceanospirillaceae	1.03	64.67	4.80	5.83	3.94	0.06	0.94	39.35	97.26	3.60	4.17	0.00
Amphritea	0.00	0.33	0.00	0.00	0.00	0.00	0.00	0.03	0.00	0.00	0.00	0.00
Bermanella	0.00	0.33	0.00	1.50	0.26	0.00	0.00	0.08	0.00	0.10	0.09	0.00
Bermanella marisrubri	0.00	0.33	0.00	1.50	0.26	0.00	0.00	0.08	0.00	0.10	0.09	0.00
Marinobacterium	0.10	1.33	0.00	0.17	0.00	0.06	0.00	0.14	0.07	0.25	0.23	0.00
Marinomonas	0.72	3.50	2.40	0.33	0.69	0.00	0.00	2.08	1.36	1.60	0.42	0.00
Neptuniibacter	0.00	1.33	0.15	0.00	0.00	0.00	0.00	0.08	0.17	0.00	0.00	0.00
Neptuniibacter caesariensis	0.00	1.33	0.15	0.00	0.00	0.00	0.00	0.08	0.17	0.00	0.00	0.00
Oleibacter	0.00	1.00	0.30	0.00	0.00	0.00	0.00	0.30	1.67	0.10	0.05	0.00
Oleispira	0.00	0.00	0.00	0.00	0.00	0.00	0.00	0.05	0.00	0.00	0.00	0.00
Spongiispira	0.00	0.00	0.00	0.00	0.17	0.00	0.00	0.00	0.00	0.00	0.00	0.00
Spongiispira norvegica	0.00	0.00	0.00	0.00	0.17	0.00	0.00	0.00	0.00	0.00	0.00	0.00
Oleiphilaceae	0.00	4.33	0.00	3.67	0.00	0.00	0.10	0.19	1.47	0.45	1.13	0.00
Oleiphilus	0.00	0.50	0.00	0.00	0.00	0.00	0.00	0.00	0.00	0.00	0.00	0.00
Oleiphilus messinensis	0.00	0.50	0.00	0.00	0.00	0.00	0.00	0.00	0.00	0.00	0.00	0.00
Saccharospirillaceae	0.00	3.17	2.70	2.67	0.69	0.00	0.00	0.46	0.42	0.15	0.52	0.00
Reinekea	0.00	2.83	2.70	2.50	0.69	0.00	0.00	0.32	0.42	0.15	0.42	0.00
Saccharospirillum	0.00	0.00	0.00	0.00	0.00	0.00	0.00	0.05	0.00	0.00	0.00	0.00
Pasteurellales	0.41	0.00	0.00	0.00	0.00	0.00	0.00	0.00	0.00	0.00	0.00	0.00
Pasteurellaceae	0.41	0.00	0.00	0.00	0.00	0.00	0.00	0.00	0.00	0.00	0.00	0.00
Haemophilus	0.41	0.00	0.00	0.00	0.00	0.00	0.00	0.00	0.00	0.00	0.00	0.00
Haemophilus parainfluenzae	0.41	0.00	0.00	0.00	0.00	0.00	0.00	0.00	0.00	0.00	0.00	0.00
Pseudomonadales	6.72	2.83	0.00	1.50	0.17	24.94	0.17	0.22	4.81	0.40	0.52	9.16
Moraxellaceae	0.62	0.67	0.00	0.00	0.00	1.31	0.07	0.00	2.58	0.20	0.33	8.02
Acinetobacter	0.21	0.67	0.00	0.00	0.00	0.56	0.07	0.00	1.01	0.20	0.33	6.36
Acinetobacter radioresistens	0.00	0.67	0.00	0.00	0.00	0.00	0.00	0.00	0.00	0.20	0.33	0.10
Acinetobacter rhizosphaerae	0.00	0.00	0.00	0.00	0.00	0.56	0.03	0.00	0.63	0.00	0.00	0.00
Acinetobacter schindleri	0.21	0.00	0.00	0.00	0.00	0.00	0.03	0.00	0.14	0.00	0.00	0.00
Acinetobacter venetianus	0.00	0.00	0.00	0.00	0.00	0.00	0.00	0.00	0.14	0.00	0.00	0.00
Perlucidibaca	0.00	0.00	0.00	0.00	0.00	0.50	0.00	0.00	0.49	0.00	0.00	1.55
Pseudomonadaceae	6.10	2.17	0.00	1.50	0.17	23.63	0.10	0.22	2.23	0.20	0.19	1.14
Azotobacter group	0.00	0.00	0.00	0.00	0.00	0.00	0.07	0.08	0.00	0.10	0.00	0.00
Azomonas	0.00	0.00	0.00	0.00	0.00	0.00	0.00	0.08	0.00	0.10	0.00	0.00
Azotobacter	0.00	0.00	0.00	0.00	0.00	0.00	0.07	0.00	0.00	0.00	0.00	0.00
Azotobacter armeniacus	0.00	0.00	0.00	0.00	0.00	0.00	0.07	0.00	0.00	0.00	0.00	0.00
Pseudomonas	5.69	2.17	0.00	1.50	0.17	23.63	0.03	0.08	2.23	0.05	0.19	1.14
Pseudomonas aeruginosa group	0.21	0.00	0.00	0.17	0.00	0.81	0.00	0.00	0.94	0.00	0.00	0.31
Pseudomonas alcaligenes	0.21	0.00	0.00	0.17	0.00	0.81	0.00	0.00	0.94	0.00	0.00	0.31
Pseudomonas stutzeri group	4.03	1.50	0.00	1.17	0.09	22.25	0.00	0.03	0.73	0.00	0.00	0.05
Pseudomonas stutzeri subgroup	4.03	1.50	0.00	1.17	0.09	22.25	0.00	0.03	0.73	0.00	0.00	0.05
Pseudomonas stutzeri	4.03	1.50	0.00	1.17	0.09	22.25	0.00	0.03	0.73	0.00	0.00	0.05
Salinisphaerales	0.21	0.50	0.00	0.33	0.26	0.00	0.00	0.00	0.00	0.00	1.64	0.00
Thiotrichales	88.45	1000.00	10.65	142.00	33.09	4.00	21.38	16.27	7.08	64.90	135.47	2.95
Piscirickettsiaceae	88.24	894.50	7.20	115.83	31.63	4.00	21.14	15.16	4.81	64.35	134.48	2.95
Methylophaga	0.00	3.33	0.45	0.00	0.17	0.00	0.00	0.22	0.00	0.00	0.05	0.00
Piscirickettsia	0.00	4.00	0.00	0.00	0.00	0.00	0.03	0.27	0.07	0.30	0.09	0.00
Piscirickettsia salmonis	0.00	0.33	0.00	0.00	0.00	0.00	0.03	0.27	0.07	0.30	0.09	0.00
Thiomicrospira	0.00	1.00	0.00	5.33	0.00	0.00	0.17	0.05	0.14	0.00	0.00	0.00
Thiotrichaceae	0.21	26.83	3.15	19.33	1.46	0.00	0.21	0.70	1.43	0.15	0.19	0.00
Beggiatoa	0.00	2.17	0.00	0.00	0.00	0.00	0.00	0.00	0.00	0.00	0.00	0.00
Thiothrix	0.00	0.33	0.00	0.17	0.00	0.00	0.00	0.05	1.26	0.10	0.00	0.00
Vibrionales	7.55	119.83	6.15	32.83	8.74	0.00	11.90	7.65	9.17	26.00	206.20	0.05
Vibrionaceae	1.34	99.17	4.80	19.17	3.94	0.00	11.72	6.43	7.01	24.45	195.14	0.05
Grimontia	0.00	1.17	0.45	0.33	0.00	0.00	0.00	0.05	0.17	0.55	12.75	0.00
Grimontia hollisae	0.00	1.17	0.45	0.33	0.00	0.00	0.00	0.05	0.17	0.55	12.75	0.00
Photobacterium	0.10	11.83	0.00	0.33	0.26	0.00	2.16	0.86	0.38	1.50	10.88	0.00
Photobacterium angustum	0.00	2.00	0.00	0.00	0.00	0.00	0.31	0.08	0.07	0.40	2.48	0.00
Photobacterium damselae	0.00	1.50	0.00	0.17	0.00	0.00	0.10	0.43	0.14	0.20	2.77	0.00
Vibrio	1.24	84.33	4.05	18.33	3.69	0.00	9.52	5.41	6.38	20.30	170.20	0.00
Vibrio cholerae	0.00	0.00	0.00	0.00	0.00	0.00	0.00	0.00	0.66	0.00	0.00	0.00
Vibrio diazotrophicus	0.00	0.33	0.00	0.00	0.00	0.00	0.00	0.00	0.07	0.00	0.00	0.00
Vibrio fortis	0.00	0.00	0.00	0.00	0.00	0.00	0.07	0.00	0.00	0.00	0.00	0.00
Vibrio harveyi group	0.00	0.67	0.00	0.00	0.00	0.00	0.00	0.00	0.00	0.00	0.09	0.00
Vibrio harveyi	0.00	0.67	0.00	0.00	0.00	0.00	0.00	0.00	0.00	0.00	0.09	0.00
Vibrio mimicus	0.00	0.00	0.00	0.00	0.00	0.00	0.00	0.32	0.10	0.05	0.09	0.00
Vibrio tapetis	0.00	0.00	0.45	0.00	0.00	0.00	0.00	0.00	0.00	0.00	0.00	0.00
Xanthomonadales	202.45	5.67	9.60	11.33	4.11	56.50	0.10	0.19	13.26	4.05	12.80	268.50
Xanthomonadaceae	17.17	0.83	0.00	0.17	0.26	5.81	0.07	0.05	3.17	0.05	0.94	3.36
Arenimonas	0.00	0.00	0.00	0.00	0.00	0.13	0.00	0.00	0.00	0.00	0.00	0.26
Luteimonas	0.52	0.00	0.00	0.00	0.00	0.63	0.00	0.00	0.00	0.00	0.00	0.62
Lysobacter	0.10	0.00	0.00	0.00	0.00	0.50	0.03	0.00	0.24	0.00	0.00	0.21
Lysobacter brunescens	0.10	0.00	0.00	0.00	0.00	0.50	0.00	0.00	0.17	0.00	0.00	0.21
Pseudoxanthomonas	2.17	0.00	0.00	0.00	0.17	0.00	0.00	0.00	0.10	0.00	0.00	0.00
Pseudoxanthomonas mexicana	0.62	0.00	0.00	0.00	0.00	0.00	0.00	0.00	0.07	0.00	0.00	0.00
Silanimonas	0.00	0.00	0.00	0.00	0.00	0.00	0.00	0.00	0.07	0.00	0.00	0.00
Silanimonas mangrovi	0.00	0.00	0.00	0.00	0.00	0.00	0.00	0.00	0.07	0.00	0.00	0.00
Stenotrophomonas	11.90	0.00	0.00	0.00	0.00	0.13	0.00	0.00	0.17	0.05	0.00	0.00
Stenotrophomonas acidaminiphila	0.21	0.00	0.00	0.00	0.00	0.00	0.00	0.00	0.00	0.00	0.00	0.00
Stenotrophomonas panacihumi	10.45	0.00	0.00	0.00	0.00	0.00	0.00	0.00	0.07	0.05	0.00	0.00
Thermomonas	0.93	0.00	0.00	0.00	0.00	0.06	0.00	0.00	1.12	0.00	0.14	0.00
Zetaproteobacteria	1.66	304.17	4.65	3.00	76.80	0.00	0.03	0.81	0.35	0.25	0.14	0.10
Mariprofundales	1.66	304.17	4.65	3.00	76.80	0.00	0.03	0.81	0.35	0.25	0.14	0.10
Mariprofundaceae	1.66	304.17	4.65	3.00	76.80	0.00	0.03	0.81	0.35	0.25	0.14	0.10
Mariprofundus	1.66	304.17	4.65	3.00	76.80	0.00	0.03	0.81	0.35	0.25	0.14	0.10
PVC group	156.62	383.17	59.10	173.67	43.29	338.13	113.37	131.59	157.19	296.25	940.17	1234.71
Chlamydiae	5.69	4.00	7.05	6.50	4.97	51.63	0.14	0.19	0.80	0.25	1.50	3.98
Chlamydiia	5.69	4.00	7.05	6.50	4.97	51.63	0.14	0.19	0.80	0.25	1.50	3.98
Chlamydiales	3.21	4.00	6.75	6.50	4.80	38.63	0.14	0.19	0.66	0.25	1.50	3.57
Chlamydiaceae	0.00	0.50	0.00	0.00	0.00	0.00	0.00	0.00	0.00	0.00	0.00	0.00
Lentisphaerae	1.66	11.67	2.85	14.83	1.03	20.69	0.00	0.41	0.14	0.35	0.61	0.21
Lentisphaeria	1.66	11.67	2.85	14.50	1.03	20.69	0.00	0.41	0.14	0.35	0.61	0.21
Lentisphaerales	0.00	7.00	0.15	4.00	0.26	0.00	0.00	0.24	0.00	0.25	0.23	0.10
Victivallales	1.66	1.00	2.70	9.50	0.43	18.50	0.00	0.11	0.14	0.10	0.28	0.05
Victivallaceae	1.66	1.00	2.70	9.50	0.43	18.50	0.00	0.11	0.14	0.10	0.28	0.05
Victivallis	0.00	0.00	0.00	0.33	0.00	0.00	0.00	0.00	0.00	0.00	0.00	0.00
Victivallis vadensis	0.00	0.00	0.00	0.33	0.00	0.00	0.00	0.00	0.00	0.00	0.00	0.00
Planctomycetes	86.17	87.17	34.80	67.00	14.23	79.13	16.57	4.76	2.86	12.30	42.28	141.00
Phycisphaerae	29.48	20.00	24.45	35.33	5.31	15.50	0.21	0.27	0.24	0.85	1.83	81.88
Phycisphaerales	2.90	8.83	0.90	2.00	0.60	1.88	0.14	0.14	0.21	0.70	1.55	80.59
Phycisphaeraceae	1.03	3.33	0.00	1.33	0.34	0.69	0.00	0.03	0.14	0.50	0.70	0.00
Phycisphaera	0.00	0.00	0.00	0.00	0.00	0.00	0.00	0.00	0.07	0.00	0.00	0.00
Phycisphaera mikurensis	0.00	0.00	0.00	0.00	0.00	0.00	0.00	0.00	0.07	0.00	0.00	0.00
Planctomycetia	17.69	32.83	1.20	13.50	1.46	16.94	15.10	2.05	1.36	8.00	36.94	44.07
Candidatus Brocadiales	0.41	0.00	0.00	0.00	0.00	0.00	0.00	0.00	0.00	0.00	0.00	0.00
Candidatus Brocadiaceae	0.41	0.00	0.00	0.00	0.00	0.00	0.00	0.00	0.00	0.00	0.00	0.00
Candidatus Brocadia	0.41	0.00	0.00	0.00	0.00	0.00	0.00	0.00	0.00	0.00	0.00	0.00
Planctomycetales	8.79	13.17	0.00	2.33	0.69	10.88	1.92	0.84	0.70	2.25	12.14	18.05
Gemmataceae	4.14	1.50	0.00	0.17	0.09	7.00	0.00	0.03	0.49	0.15	1.36	6.78
Gemmata	1.45	0.83	0.00	0.00	0.00	2.06	0.00	0.00	0.24	0.00	0.05	0.83
Gemmata obscuriglobus	0.00	0.67	0.00	0.00	0.00	0.00	0.00	0.00	0.00	0.00	0.00	0.00
Isosphaeraceae	2.79	0.00	0.00	0.00	0.00	1.50	0.00	0.00	0.00	0.00	0.00	0.52
Planctomycetaceae	1.86	11.67	0.00	2.17	0.60	2.38	1.92	0.81	0.21	2.10	10.78	10.76
Pirellula	0.62	0.00	0.00	0.00	0.00	0.00	0.00	0.00	0.00	0.00	0.00	0.05
Planctomyces	1.24	11.17	0.00	2.17	0.51	2.38	1.64	0.81	0.14	2.00	10.13	10.60
unclassified Planctomycetaceae	0.00	0.50	0.00	0.00	0.09	0.00	0.28	0.00	0.07	0.10	0.66	0.10
planctomycete DDSW3008	0.00	0.33	0.00	0.00	0.00	0.00	0.00	0.00	0.00	0.00	0.00	0.00
planctomycete MS30D1	0.00	0.17	0.00	0.00	0.09	0.00	0.28	0.00	0.07	0.10	0.66	0.10
Verrucomicrobia	63.10	280.33	14.40	85.33	23.06	186.69	96.66	126.24	153.38	283.35	895.78	1089.52
Methylacidiphilae	1.86	1.67	0.60	0.67	1.63	23.56	0.00	0.05	0.17	0.25	1.08	671.38
Methylacidiphilales	0.00	0.50	0.00	0.17	0.26	2.81	0.00	0.00	0.14	0.15	0.84	665.02
Methylacidiphilaceae	0.00	0.00	0.00	0.00	0.00	0.06	0.00	0.00	0.00	0.00	0.00	0.21
Opitutae	7.66	58.67	3.30	22.67	6.26	44.69	25.95	44.14	126.77	85.10	92.16	114.57
Opitutales	4.14	0.50	0.00	3.00	3.69	43.44	0.00	0.00	16.81	0.10	0.09	80.90
Opitutaceae	4.14	0.50	0.00	3.00	3.69	43.44	0.00	0.00	16.81	0.10	0.09	80.90
Opitutus	3.62	0.50	0.00	2.17	3.00	20.06	0.00	0.00	15.91	0.10	0.05	70.45
Puniceicoccales	0.93	11.17	1.35	9.33	1.54	0.06	25.40	42.76	7.05	76.95	75.70	0.47
Puniceicoccaceae	0.93	11.17	1.35	9.33	1.54	0.06	25.40	42.76	7.05	76.95	75.70	0.47
Coraliomargarita	0.10	4.67	0.15	1.33	0.60	0.00	2.65	11.32	0.94	20.90	30.56	0.47
Pelagicoccus	0.83	4.17	0.00	0.83	0.43	0.00	4.12	1.05	0.31	0.90	1.45	0.00
Spartobacteria	11.07	7.33	0.15	0.67	1.29	7.19	0.00	0.24	2.51	0.60	4.55	111.47
Chthoniobacterales	11.07	7.33	0.15	0.67	1.29	7.19	0.00	0.24	2.51	0.60	4.55	111.47
Chthoniobacteraceae	11.07	7.33	0.15	0.67	1.29	7.19	0.00	0.14	2.51	0.60	4.41	111.47
Chthoniobacter	1.24	0.00	0.00	0.00	0.00	0.19	0.00	0.00	0.00	0.00	0.00	0.16
Verrucomicrobiae	2.48	156.33	1.80	32.67	0.94	2.00	68.23	64.81	12.77	180.15	785.44	16.50
Verrucomicrobiales	2.48	156.33	1.80	32.67	0.94	2.00	68.23	64.81	12.77	180.15	785.44	16.50
Verrucomicrobia subdivision 3	0.00	0.00	0.00	0.00	0.00	0.31	0.00	0.00	0.00	0.00	0.00	0.00
Pedosphaera	0.00	0.00	0.00	0.00	0.00	0.31	0.00	0.00	0.00	0.00	0.00	0.00
Verrucomicrobiaceae	2.48	156.33	1.80	32.67	0.94	1.69	68.23	64.81	12.77	180.15	785.44	16.50
Haloferula	0.21	3.50	0.15	0.83	0.00	0.13	0.07	0.30	0.07	0.40	8.25	0.16
Haloferula helveola	0.21	2.50	0.15	0.50	0.00	0.13	0.00	0.03	0.07	0.40	8.06	0.00
Haloferula phyci	0.00	0.33	0.00	0.00	0.00	0.00	0.00	0.00	0.00	0.00	0.00	0.00
Haloferula rosea	0.00	0.00	0.00	0.00	0.00	0.00	0.00	0.05	0.00	0.00	0.09	0.00
Luteolibacter	0.21	16.83	1.20	5.50	0.00	0.56	7.12	8.97	6.98	13.15	52.55	3.52
Persicirhabdus	0.72	82.67	0.30	16.50	0.26	0.13	11.20	9.65	2.79	113.90	579.70	0.21
Persicirhabdus sediminis	0.00	0.33	0.00	0.00	0.00	0.00	0.00	0.00	0.00	0.20	0.00	0.00
Prosthecobacter	0.00	0.00	0.00	0.00	0.00	0.31	0.00	0.00	0.00	0.00	0.00	9.36
Verrucomicrobium	0.10	10.00	0.15	0.83	0.00	0.13	34.29	0.30	0.10	2.70	11.63	0.31
Spirochaetes	27.41	52.83	146.25	455.67	17.74	106.38	0.38	0.84	4.92	1.35	1.83	7.09
Spirochaetia	25.86	48.83	142.80	447.50	17.31	85.00	0.38	0.84	4.60	1.35	1.69	6.67
Brachyspirales	2.17	2.67	27.15	3.83	0.43	1.19	0.00	0.11	0.10	0.05	0.05	0.10
Brachyspiraceae	0.21	2.00	0.90	0.50	0.34	1.19	0.00	0.08	0.10	0.05	0.00	0.00
Brevinematales	0.00	0.00	0.45	7.67	0.00	1.94	0.00	0.00	0.14	0.00	0.00	0.16
Leptospirales	0.41	5.83	3.60	13.17	1.20	0.50	0.00	0.16	0.87	0.45	0.38	2.74
Leptospiraceae	0.00	1.33	0.00	0.33	1.11	0.00	0.00	0.00	0.84	0.35	0.14	2.53
Leptonema	0.00	0.50	0.00	0.00	1.11	0.00	0.00	0.00	0.00	0.00	0.09	0.00
Leptospira	0.00	0.00	0.00	0.00	0.00	0.00	0.00	0.00	0.84	0.00	0.00	2.53
Turneriella	0.00	0.83	0.00	0.33	0.00	0.00	0.00	0.00	0.00	0.35	0.05	0.00
Spirochaetales	23.28	40.33	111.60	422.83	15.69	81.38	0.38	0.57	3.49	0.85	1.27	3.67
Spirochaetaceae	23.28	40.33	111.60	422.83	15.69	81.38	0.38	0.57	3.49	0.85	1.27	3.67
Spirochaeta	0.83	14.83	25.35	105.67	5.23	1.88	0.24	0.11	1.78	0.45	0.23	0.26
Spirochaeta africana	0.00	0.00	0.00	0.00	0.00	0.13	0.00	0.00	0.00	0.00	0.00	0.00
Spirochaeta aurantia	0.00	0.00	0.00	0.00	0.00	1.44	0.00	0.00	0.31	0.00	0.00	0.26
Spirochaeta thermophila	0.00	0.00	0.90	0.00	0.00	0.00	0.00	0.00	0.00	0.00	0.00	0.00
Treponema	0.00	0.00	0.00	3.50	0.00	5.44	0.00	0.05	0.49	0.00	0.00	0.57
Synergistetes	0.00	0.00	0.60	56.83	0.00	0.00	0.00	0.00	0.10	0.00	0.00	0.00
Synergistia	0.00	0.00	0.60	56.83	0.00	0.00	0.00	0.00	0.10	0.00	0.00	0.00
Synergistales	0.00	0.00	0.60	56.83	0.00	0.00	0.00	0.00	0.10	0.00	0.00	0.00
Synergistaceae	0.00	0.00	0.45	24.17	0.00	0.00	0.00	0.00	0.10	0.00	0.00	0.00
Aminobacterium	0.00	0.00	0.15	24.17	0.00	0.00	0.00	0.00	0.00	0.00	0.00	0.00
Candidatus Tammella	0.00	0.00	0.00	0.00	0.00	0.00	0.00	0.00	0.10	0.00	0.00	0.00
Terrabacteria group	4368.62	3042.00	3643.65	4341.00	1384.29	2094.38	4672.43	1088.59	1605.98	2259.25	5834.34	5845.29
Actinobacteria <phylum>	983.17	752.67	86.70	334.50	104.14	482.44	819.52	495.41	1206.91	873.30	3142.50	3445.29
Actinobacteria	983.17	752.67	86.70	334.50	104.14	482.44	819.52	495.41	1206.91	873.30	3142.50	3445.29
Actinomycetales	413.07	65.17	23.10	51.33	19.63	128.75	41.72	85.11	1068.31	96.50	261.66	1498.66
Actinomycetaceae	0.00	0.00	0.15	0.33	0.00	0.00	0.00	0.00	0.00	0.00	0.00	0.00
Actinomyces	0.00	0.00	0.00	0.33	0.00	0.00	0.00	0.00	0.00	0.00	0.00	0.00
Bifidobacteriales	0.00	0.00	0.00	0.17	0.00	0.00	0.00	0.00	0.28	0.05	0.00	0.00
Bifidobacteriaceae	0.00	0.00	0.00	0.17	0.00	0.00	0.00	0.00	0.28	0.05	0.00	0.00
Bifidobacterium	0.00	0.00	0.00	0.17	0.00	0.00	0.00	0.00	0.28	0.05	0.00	0.00
Bifidobacterium adolescentis	0.00	0.00	0.00	0.17	0.00	0.00	0.00	0.00	0.24	0.05	0.00	0.00
Micrococcales	1.97	2.00	0.00	0.67	0.60	0.44	0.10	0.00	0.00	0.20	0.70	0.00
Armatimonadetes	1.76	1.00	0.15	0.00	0.00	1.00	0.00	0.03	0.17	0.15	1.97	0.83
Fimbriimonadia	1.34	1.00	0.15	0.00	0.00	1.00	0.00	0.03	0.17	0.15	1.97	0.83
Fimbriimonadales	1.34	1.00	0.15	0.00	0.00	1.00	0.00	0.03	0.17	0.15	1.97	0.83
Fimbriimonadaceae	1.14	0.00	0.00	0.00	0.00	1.00	0.00	0.00	0.17	0.05	1.41	0.83
Fimbriimonas	0.52	0.00	0.00	0.00	0.00	0.44	0.00	0.00	0.17	0.00	0.00	0.05
Chloroflexi	3206.07	807.00	3026.70	1933.50	1195.97	937.56	21.84	13.51	20.23	44.90	254.91	106.40
Anaerolineae	1163.28	399.50	224.40	740.67	46.46	170.81	11.16	7.65	5.65	27.65	160.22	50.07
Anaerolineales	0.41	5.17	11.25	21.17	2.14	16.38	0.07	0.11	0.21	0.70	1.08	3.67
Anaerolineaceae	0.10	0.17	1.05	0.83	0.69	9.75	0.00	0.00	0.10	0.10	0.19	1.91
Anaerolinea	0.10	0.17	1.05	0.83	0.69	9.75	0.00	0.00	0.10	0.00	0.09	1.91
Anaerolinea thermolimosa	0.00	0.00	0.00	0.00	0.00	1.38	0.00	0.00	0.00	0.00	0.00	0.00
Bellilinea	0.00	0.00	0.00	0.00	0.00	0.00	0.00	0.00	0.00	0.10	0.09	0.00
Chloroflexia	3.93	0.00	0.00	0.00	0.00	0.50	0.00	0.00	1.33	0.00	1.41	0.05
Chloroflexales	2.07	0.00	0.00	0.00	0.00	0.13	0.00	0.00	0.49	0.00	0.00	0.00
Chloroflexineae	0.00	0.00	0.00	0.00	0.00	0.13	0.00	0.00	0.49	0.00	0.00	0.00
Chloroflexaceae	0.00	0.00	0.00	0.00	0.00	0.13	0.00	0.00	0.00	0.00	0.00	0.00
Oscillochloridaceae	0.00	0.00	0.00	0.00	0.00	0.00	0.00	0.00	0.49	0.00	0.00	0.00
Oscillochloris	0.00	0.00	0.00	0.00	0.00	0.00	0.00	0.00	0.49	0.00	0.00	0.00
Roseiflexineae	0.21	0.00	0.00	0.00	0.00	0.00	0.00	0.00	0.00	0.00	0.00	0.00
Roseiflexaceae	0.21	0.00	0.00	0.00	0.00	0.00	0.00	0.00	0.00	0.00	0.00	0.00
Herpetosiphonales	1.86	0.00	0.00	0.00	0.00	0.38	0.00	0.00	0.84	0.00	1.41	0.05
Dehalococcoidia	697.45	146.00	1957.35	751.33	577.89	400.19	0.14	1.27	0.24	0.80	0.23	5.38
Dehalococcoidales	697.45	146.00	1957.35	751.33	577.89	400.19	0.14	1.27	0.24	0.80	0.23	5.38
Dehalococcoidaceae	621.10	139.67	1852.65	738.17	549.69	138.13	0.14	1.22	0.21	0.80	0.19	2.95
Ktedonobacteria	0.10	2.50	1.95	1.33	2.66	37.88	0.17	0.03	0.03	0.10	0.19	2.38
Ktedonobacterales	0.10	0.67	0.30	0.00	0.17	30.19	0.03	0.03	0.03	0.00	0.05	0.05
Ktedonobacteraceae	0.10	0.67	0.30	0.00	0.17	30.19	0.03	0.03	0.03	0.00	0.05	0.05
Thermogemmatisporales	0.00	1.50	0.60	0.00	0.09	0.81	0.10	0.00	0.00	0.00	0.05	0.10
Thermogemmatisporaceae	0.00	1.50	0.60	0.00	0.09	0.81	0.10	0.00	0.00	0.00	0.05	0.10
Thermomicrobia	24.62	5.50	1.20	2.67	1.20	8.44	0.07	0.16	0.31	0.75	13.03	5.48
Sphaerobacteridae	0.21	0.00	0.00	0.00	0.00	0.00	0.00	0.00	0.00	0.00	0.00	0.00
Sphaerobacterales	0.21	0.00	0.00	0.00	0.00	0.00	0.00	0.00	0.00	0.00	0.00	0.00
Cyanobacteria/Melainabacteria group	14.59	1271.83	56.85	454.00	3.77	117.75	3815.72	561.16	337.99	1310.30	2329.36	2221.29
Cyanobacteria	14.59	1271.83	56.85	454.00	3.77	117.75	3815.72	561.16	337.99	1310.30	2329.36	2221.29
Gloeobacteria	0.00	0.17	0.00	0.00	0.00	0.00	0.77	0.03	0.00	0.00	0.00	0.00
Gloeobacterales	0.00	0.17	0.00	0.00	0.00	0.00	0.77	0.03	0.00	0.00	0.00	0.00
Gloeobacteraceae	0.00	0.17	0.00	0.00	0.00	0.00	0.77	0.03	0.00	0.00	0.00	0.00
Gloeobacter	0.00	0.17	0.00	0.00	0.00	0.00	0.77	0.03	0.00	0.00	0.00	0.00
Nostocales	0.00	0.00	0.00	0.00	0.00	0.94	0.00	0.00	0.03	0.00	0.14	50.59
Nostocaceae	0.00	0.00	0.00	0.00	0.00	0.25	0.00	0.00	0.03	0.00	0.14	49.86
Rivulariaceae	0.00	0.00	0.00	0.00	0.00	0.31	0.00	0.00	0.00	0.00	0.00	0.72
Calothrix	0.00	0.00	0.00	0.00	0.00	0.00	0.00	0.00	0.00	0.00	0.00	0.26
Scytonemataceae	0.00	0.00	0.00	0.00	0.00	0.38	0.00	0.00	0.00	0.00	0.00	0.00
Scytonema	0.00	0.00	0.00	0.00	0.00	0.38	0.00	0.00	0.00	0.00	0.00	0.00
Oscillatoriophycideae	0.93	0.67	0.30	1.17	0.09	0.50	1.12	0.05	1.33	0.20	2.06	8.69
Chroococcales	0.52	0.17	0.15	1.17	0.00	0.13	1.01	0.05	0.87	0.00	1.83	8.02
Chroococcaceae	0.00	0.00	0.00	0.00	0.00	0.00	0.00	0.00	0.00	0.00	0.05	1.40
Cyanobacteriaceae	0.00	0.17	0.00	1.17	0.00	0.00	0.07	0.00	0.00	0.00	0.09	0.21
Cyanobacterium	0.00	0.00	0.00	0.17	0.00	0.00	0.07	0.00	0.00	0.00	0.09	0.00
Gomphosphaeriaceae	0.00	0.00	0.00	0.00	0.00	0.13	0.73	0.00	0.00	0.00	0.42	3.62
Microcystaceae	0.00	0.00	0.00	0.00	0.00	0.00	0.00	0.00	0.00	0.00	0.23	1.45
Microcystis	0.00	0.00	0.00	0.00	0.00	0.00	0.00	0.00	0.00	0.00	0.23	1.45
Oscillatoriales	0.41	0.50	0.15	0.00	0.09	0.38	0.10	0.00	0.45	0.20	0.23	0.67
Microcoleaceae	0.41	0.50	0.15	0.00	0.09	0.38	0.03	0.00	0.07	0.00	0.00	0.57
Arthrospira	0.41	0.50	0.15	0.00	0.09	0.38	0.03	0.00	0.00	0.00	0.00	0.52
Arthrospira platensis	0.41	0.50	0.15	0.00	0.09	0.38	0.03	0.00	0.00	0.00	0.00	0.52
Planktothricoides	0.00	0.00	0.00	0.00	0.00	0.00	0.00	0.00	0.00	0.00	0.00	0.05
Symploca	0.00	0.00	0.00	0.00	0.00	0.00	0.00	0.00	0.07	0.00	0.00	0.00
Oscillatoriaceae	0.00	0.00	0.00	0.00	0.00	0.00	0.00	0.00	0.14	0.00	0.00	0.00
Phormidium	0.00	0.00	0.00	0.00	0.00	0.00	0.00	0.00	0.14	0.00	0.00	0.00
Synechococcales	1.66	35.83	2.10	4.83	0.43	4.19	3133.64	55.11	4.67	402.70	805.27	1059.93
Chamaesiphonaceae	0.00	0.00	0.00	0.00	0.00	0.00	0.00	0.00	0.07	0.00	0.00	0.00
Pseudanabaenaceae	1.45	1.00	0.00	0.33	0.00	0.31	1.81	0.03	0.42	0.20	7.50	46.91
Pseudanabaena	0.31	0.00	0.00	0.00	0.00	0.13	0.00	0.00	0.10	0.00	0.33	24.52
Pseudanabaena galeata	0.31	0.00	0.00	0.00	0.00	0.00	0.00	0.00	0.00	0.00	0.33	0.00
Synechococcaceae	0.21	34.83	2.10	4.50	0.43	3.88	3131.83	55.08	4.19	402.50	797.77	1012.86
Synechococcus	0.21	34.83	2.10	4.50	0.43	3.88	3131.72	55.08	4.19	402.05	797.30	1012.34
Deinococcus-Thermus	0.41	6.17	0.15	0.00	0.60	0.00	0.03	0.11	0.77	0.00	4.41	0.26
Deinococci	0.41	6.17	0.15	0.00	0.60	0.00	0.03	0.11	0.77	0.00	4.41	0.26
Deinococcales	0.41	6.17	0.15	0.00	0.60	0.00	0.03	0.11	0.77	0.00	4.41	0.16
Deinococcaceae	0.00	0.00	0.00	0.00	0.00	0.00	0.00	0.00	0.73	0.00	0.00	0.00
Deinococcus	0.00	0.00	0.00	0.00	0.00	0.00	0.00	0.00	0.73	0.00	0.00	0.00
Trueperaceae	0.41	6.17	0.15	0.00	0.60	0.00	0.03	0.11	0.03	0.00	4.41	0.16
Thermales	0.00	0.00	0.00	0.00	0.00	0.00	0.00	0.00	0.00	0.00	0.00	0.10
Thermaceae	0.00	0.00	0.00	0.00	0.00	0.00	0.00	0.00	0.00	0.00	0.00	0.10
Meiothermus	0.00	0.00	0.00	0.00	0.00	0.00	0.00	0.00	0.00	0.00	0.00	0.10
Firmicutes	162.41	182.83	471.75	1594.17	79.37	555.63	12.28	8.30	33.31	17.90	94.41	70.81
Bacilli	58.66	38.67	49.65	88.83	36.51	168.56	5.02	2.30	5.16	6.00	32.67	14.17
Bacillales	58.14	36.83	47.25	87.67	36.43	167.44	4.71	2.19	4.40	5.80	30.98	12.88
Alicyclobacillaceae	0.62	0.83	2.85	4.00	1.54	7.81	0.35	0.08	0.00	0.20	1.55	0.26
Alicyclobacillus	0.62	0.83	1.50	3.83	1.20	6.56	0.21	0.05	0.00	0.20	1.27	0.26
Alicyclobacillus acidoterrestris	0.00	0.00	0.00	0.17	0.00	1.19	0.00	0.00	0.00	0.00	0.00	0.00
Alicyclobacillus ferripilum	0.00	0.00	0.30	0.00	0.09	0.06	0.00	0.00	0.00	0.00	0.00	0.00
Alicyclobacillus pomorum	0.00	0.17	0.00	0.00	0.00	0.00	0.00	0.00	0.00	0.00	0.14	0.05
Bacillaceae	28.97	28.67	32.40	60.67	24.34	72.13	3.31	1.84	1.99	4.20	22.27	4.76
Bacillus	28.24	26.83	30.30	51.83	22.11	58.44	2.69	1.73	1.74	3.85	20.20	4.14
Bacillus alkalitolerans	0.21	0.00	0.00	0.00	0.00	0.00	0.00	0.00	0.00	0.00	0.00	0.00
Bacillus cereus group	1.86	2.33	4.35	2.17	1.80	5.19	0.21	0.14	0.28	0.15	4.13	0.21
Bacillus cereus	1.86	2.33	4.35	2.17	1.80	5.19	0.21	0.14	0.28	0.15	4.13	0.21
Bacillus coahuilensis	0.00	0.00	0.00	0.33	0.00	0.13	0.00	0.00	0.00	0.00	0.00	0.16
Bacillus cohnii	0.00	0.00	0.30	0.00	0.00	0.00	0.00	0.00	0.00	0.05	0.09	0.26
Bacillus firmus	0.00	0.00	0.00	0.00	0.00	0.00	0.00	0.00	0.00	0.00	0.09	0.00
Bacillus flexus	14.79	4.00	11.40	7.33	1.89	27.50	0.24	0.27	1.26	1.10	4.83	0.88
Bacillus foraminis	0.21	0.00	0.00	0.33	0.00	0.00	0.00	0.00	0.00	0.00	0.09	0.00
Bacillus horti	0.00	0.00	0.00	0.00	0.00	0.00	0.00	0.00	0.00	0.00	0.05	0.00
Bacillus koreensis	0.00	0.00	0.00	0.33	0.00	0.00	0.00	0.00	0.00	0.00	0.00	0.00
Bacillus megaterium	0.00	0.00	0.00	0.00	0.00	0.13	0.00	0.00	0.00	0.00	0.00	0.00
Bacillus selenatarsenatis	3.00	10.50	4.95	11.33	4.80	8.56	0.42	0.19	0.00	1.05	4.03	1.19
Geobacillus	0.00	0.00	0.30	0.33	0.26	0.00	0.00	0.00	0.00	0.00	0.14	0.00
Geobacillus thermodenitrificans	0.00	0.00	0.30	0.17	0.00	0.00	0.00	0.00	0.00	0.00	0.05	0.00
Pontibacillus	0.00	0.00	0.00	0.00	0.00	0.00	0.03	0.00	0.00	0.00	0.14	0.00
Terribacillus	0.41	0.00	0.00	0.50	0.09	0.00	0.00	0.00	0.00	0.00	0.00	0.00
Bacillales incertae sedis	0.52	0.00	0.15	0.00	0.09	6.50	0.00	0.00	1.01	0.00	0.00	0.16
Bacillales Family XII. Incertae Sedis	0.52	0.00	0.15	0.00	0.09	6.50	0.00	0.00	1.01	0.00	0.00	0.16
Exiguobacterium	0.52	0.00	0.15	0.00	0.09	6.50	0.00	0.00	1.01	0.00	0.00	0.16
Listeriaceae	0.00	0.17	0.30	0.00	0.00	0.00	0.00	0.00	0.00	0.00	0.00	0.00
Listeria	0.00	0.17	0.30	0.00	0.00	0.00	0.00	0.00	0.00	0.00	0.00	0.00
Listeria seeligeri	0.00	0.17	0.30	0.00	0.00	0.00	0.00	0.00	0.00	0.00	0.00	0.00
Paenibacillaceae	12.31	2.50	4.80	5.00	5.23	47.38	0.21	0.16	1.08	0.40	2.16	5.59
Aneurinibacillus group	1.45	0.33	0.45	0.83	0.86	6.63	0.03	0.03	0.00	0.00	0.33	0.05
Ammoniphilus	1.45	0.33	0.30	0.83	0.60	6.56	0.03	0.03	0.00	0.00	0.33	0.00
Aneurinibacillus	0.00	0.00	0.15	0.00	0.26	0.06	0.00	0.00	0.00	0.00	0.00	0.05
Brevibacillus	2.17	0.00	1.20	0.17	0.26	5.06	0.00	0.00	0.00	0.00	0.19	0.10
Brevibacillus laterosporus	0.00	0.00	0.00	0.00	0.00	0.06	0.00	0.00	0.00	0.00	0.00	0.00
Brevibacillus thermoruber	0.00	0.00	0.30	0.00	0.00	0.00	0.00	0.00	0.00	0.00	0.00	0.00
Cohnella	0.52	0.50	0.30	0.33	0.34	6.88	0.00	0.05	0.00	0.20	0.19	0.05
Paenibacillus	7.55	1.67	2.40	3.67	3.60	27.06	0.17	0.08	1.01	0.20	1.17	5.38
Paenibacillus alvei	0.00	0.00	0.30	0.00	0.00	0.00	0.00	0.00	0.00	0.00	0.00	0.00
Paenibacillus amylolyticus	0.00	0.00	0.15	0.33	0.00	0.31	0.00	0.08	0.00	0.00	0.14	0.00
Paenibacillus chitinolyticus	0.31	0.00	0.30	0.00	0.00	0.00	0.00	0.00	0.10	0.15	0.09	0.00
Paenibacillus chondroitinus	0.41	0.00	0.15	0.00	1.37	4.13	0.03	0.00	0.07	0.00	0.28	0.00
Paenibacillus curdlanolyticus	0.31	0.00	0.15	0.00	0.00	0.44	0.00	0.00	0.00	0.00	0.00	0.00
Paenibacillus ginsengihumi	0.10	0.00	0.00	0.50	0.00	0.00	0.00	0.00	0.00	0.00	0.00	0.00
Paenibacillus larvae	0.00	0.00	0.00	0.00	0.00	0.00	0.00	0.00	0.07	0.00	0.00	0.16
Paenibacillus macerans	0.00	0.00	0.30	0.00	0.00	0.31	0.00	0.00	0.00	0.00	0.05	0.00
Paenibacillus mucilaginosus	0.00	0.00	0.00	0.33	0.00	0.00	0.00	0.00	0.00	0.00	0.00	0.00
Saccharibacillus	0.21	0.00	0.00	0.00	0.00	0.00	0.00	0.00	0.03	0.00	0.00	0.00
Saccharibacillus sacchari	0.21	0.00	0.00	0.00	0.00	0.00	0.00	0.00	0.03	0.00	0.00	0.00
Pasteuriaceae	0.00	0.00	0.00	0.00	0.00	0.00	0.00	0.00	0.00	0.00	0.23	0.00
Pasteuria	0.00	0.00	0.00	0.00	0.00	0.00	0.00	0.00	0.00	0.00	0.23	0.00
Pasteuria goettingianae	0.00	0.00	0.00	0.00	0.00	0.00	0.00	0.00	0.00	0.00	0.09	0.00
Planococcaceae	2.59	1.83	1.95	6.00	0.86	2.94	0.21	0.03	0.17	0.30	1.41	0.26
Planococcus	0.00	0.00	0.00	0.00	0.00	0.19	0.00	0.00	0.00	0.00	0.00	0.00
Planomicrobium	0.83	0.00	0.00	0.17	0.00	1.38	0.00	0.00	0.00	0.00	0.00	0.00
Rummeliibacillus	0.00	0.17	0.45	1.33	0.09	0.63	0.03	0.00	0.00	0.10	0.05	0.05
Solibacillus	1.34	0.67	0.60	1.00	0.09	0.13	0.00	0.00	0.17	0.10	0.52	0.21
Sporosarcina	0.21	0.00	0.45	1.00	0.00	0.00	0.00	0.03	0.00	0.00	0.00	0.00
Sporolactobacillaceae	0.00	0.83	0.15	0.33	0.17	0.19	0.03	0.00	0.00	0.00	0.33	0.10
Pullulanibacillus	0.00	0.50	0.00	0.17	0.17	0.00	0.03	0.00	0.00	0.00	0.09	0.10
Sporolactobacillus	0.00	0.33	0.15	0.17	0.00	0.00	0.00	0.00	0.00	0.00	0.14	0.00
Tuberibacillus	0.00	0.00	0.00	0.00	0.00	0.00	0.00	0.00	0.00	0.00	0.09	0.00
Tuberibacillus calidus	0.00	0.00	0.00	0.00	0.00	0.00	0.00	0.00	0.00	0.00	0.09	0.00
Staphylococcaceae	0.21	0.17	0.30	0.83	0.00	0.13	0.07	0.00	0.03	0.25	0.23	0.00
Jeotgalicoccus	0.00	0.00	0.00	0.00	0.00	0.00	0.07	0.00	0.00	0.00	0.00	0.00
Macrococcus	0.00	0.00	0.30	0.00	0.00	0.00	0.00	0.00	0.00	0.00	0.00	0.00
Macrococcus brunensis	0.00	0.00	0.30	0.00	0.00	0.00	0.00	0.00	0.00	0.00	0.00	0.00
Staphylococcus	0.21	0.17	0.00	0.83	0.00	0.13	0.00	0.00	0.03	0.25	0.23	0.00
Thermoactinomycetaceae	7.76	0.50	1.50	3.33	1.54	2.06	0.10	0.08	0.07	0.20	1.27	0.26
Mechercharimyces	0.00	0.00	0.00	0.50	0.00	0.00	0.00	0.00	0.00	0.00	0.00	0.00
Mechercharimyces mesophilus	0.00	0.00	0.00	0.50	0.00	0.00	0.00	0.00	0.00	0.00	0.00	0.00
Shimazuella	7.24	0.00	0.45	0.17	0.00	1.06	0.00	0.03	0.07	0.15	0.33	0.05
Thermoactinomyces	0.21	0.33	0.75	0.33	0.00	0.00	0.00	0.00	0.00	0.00	0.09	0.00
Lactobacillales	0.52	0.83	0.00	0.00	0.00	0.25	0.00	0.05	0.14	0.00	0.14	0.05
Aerococcaceae	0.21	0.00	0.00	0.00	0.00	0.06	0.00	0.00	0.00	0.00	0.00	0.00
Abiotrophia	0.21	0.00	0.00	0.00	0.00	0.06	0.00	0.00	0.00	0.00	0.00	0.00
Carnobacteriaceae	0.00	0.33	0.00	0.00	0.00	0.00	0.00	0.00	0.00	0.00	0.00	0.00
Trichococcus	0.00	0.33	0.00	0.00	0.00	0.00	0.00	0.00	0.00	0.00	0.00	0.00
Enterococcaceae	0.00	0.00	0.00	0.00	0.00	0.00	0.00	0.00	0.10	0.00	0.00	0.00
Enterococcus	0.00	0.00	0.00	0.00	0.00	0.00	0.00	0.00	0.10	0.00	0.00	0.00
Lactobacillaceae	0.00	0.17	0.00	0.00	0.00	0.19	0.00	0.05	0.00	0.00	0.00	0.05
Lactobacillus	0.00	0.17	0.00	0.00	0.00	0.19	0.00	0.05	0.00	0.00	0.00	0.05
Streptococcaceae	0.31	0.00	0.00	0.00	0.00	0.00	0.00	0.00	0.03	0.00	0.14	0.00
Lactococcus	0.00	0.00	0.00	0.00	0.00	0.00	0.00	0.00	0.03	0.00	0.05	0.00
Streptococcus	0.31	0.00	0.00	0.00	0.00	0.00	0.00	0.00	0.00	0.00	0.09	0.00
Streptococcus alactolyticus	0.00	0.00	0.00	0.00	0.00	0.00	0.00	0.00	0.00	0.00	0.09	0.00
Streptococcus infantis	0.31	0.00	0.00	0.00	0.00	0.00	0.00	0.00	0.00	0.00	0.00	0.00
Clostridia	94.97	136.50	412.35	1498.67	37.37	367.38	7.08	5.78	27.17	11.80	60.89	40.97
Clostridiales	83.07	132.83	332.10	1320.17	33.26	306.69	6.84	5.43	26.51	10.80	57.42	40.34
Caldicoprobacteraceae	2.38	0.83	3.15	23.83	0.17	0.00	0.00	0.05	0.00	0.00	0.33	0.00
Caldicoprobacter	2.38	0.83	3.15	23.83	0.17	0.00	0.00	0.05	0.00	0.00	0.33	0.00
Christensenellaceae	1.45	1.67	9.15	60.33	2.31	13.00	0.45	0.22	0.07	0.15	0.70	0.41
Clostridiaceae	12.93	26.17	55.80	94.50	8.66	107.19	3.42	1.62	12.21	5.40	34.88	28.29
Caldanaerocella	1.76	0.67	1.80	1.50	0.00	0.00	0.00	0.00	0.00	0.05	0.14	0.00
Caloramator	0.10	0.33	1.05	1.83	0.86	4.94	0.00	0.11	0.07	0.20	2.53	2.07
Candidatus Arthromitus	0.00	0.00	0.00	0.00	0.00	0.00	0.00	0.00	0.00	0.00	0.00	0.21
Clostridiisalibacter	0.00	0.83	1.05	0.50	0.00	0.00	0.17	0.00	0.00	0.00	0.28	0.00
Clostridium	10.24	19.67	46.80	83.83	6.86	98.50	2.65	1.24	10.57	3.00	19.50	20.95
Clostridium acetobutylicum	0.00	0.17	3.45	1.33	0.43	35.13	0.00	0.03	0.10	0.00	0.19	0.10
Clostridium botulinum	0.00	0.00	0.00	0.00	0.00	0.00	0.00	0.00	0.00	0.05	0.05	0.00
Clostridium bowmanii	0.10	0.50	1.05	1.00	0.17	2.69	0.00	0.03	0.00	0.10	1.13	0.26
Clostridium butyricum	0.41	2.67	10.05	6.67	2.57	24.38	0.49	0.24	1.71	0.60	4.88	0.88
Clostridium intestinale	0.10	0.50	0.30	0.67	0.00	0.69	0.00	0.00	0.17	0.05	0.23	0.10
Clostridium ljungdahlii	0.00	0.50	1.50	2.83	0.34	1.50	0.14	0.05	0.03	0.10	0.09	0.10
Clostridium neonatale	0.00	0.00	1.80	1.33	0.09	0.00	0.03	0.05	0.10	0.20	0.05	0.00
Clostridium pasteurianum	0.00	0.00	0.00	0.00	0.00	0.00	0.00	0.03	0.00	0.05	0.09	0.00
Clostridium perfringens	0.10	0.67	3.30	2.50	0.26	5.69	0.24	0.14	4.95	0.70	4.03	14.28
Clostridium subterminale	0.00	0.17	0.15	0.17	0.00	0.19	0.07	0.00	0.00	0.05	0.28	0.31
Oxobacter	0.00	0.17	0.00	0.33	0.34	2.44	0.10	0.00	0.00	0.05	0.00	0.00
Clostridiales incertae sedis	0.21	18.67	5.70	27.00	1.63	6.25	0.38	0.41	3.21	0.15	0.89	0.52
Clostridiales Family XII. Incertae Sedis	0.00	18.67	2.40	22.00	1.37	5.13	0.35	0.41	3.10	0.15	0.75	0.47
Acidaminobacter	0.00	0.00	0.00	0.00	0.00	0.75	0.00	0.00	0.31	0.00	0.00	0.16
Fusibacter	0.00	18.67	2.40	22.00	1.37	4.38	0.35	0.41	2.79	0.15	0.75	0.31
Clostridiales Family XIII. Incertae Sedis	0.21	0.00	3.30	5.00	0.26	1.13	0.03	0.00	0.10	0.00	0.14	0.05
Anaerovorax	0.21	0.00	3.30	5.00	0.26	1.13	0.03	0.00	0.10	0.00	0.14	0.05
Eubacteriaceae	0.00	1.50	0.15	0.50	0.00	0.00	0.00	0.00	0.00	0.05	0.00	0.00
Alkalibacter	0.00	1.50	0.00	0.00	0.00	0.00	0.00	0.00	0.00	0.05	0.00	0.00
Anaerofustis	0.00	0.00	0.15	0.50	0.00	0.00	0.00	0.00	0.00	0.00	0.00	0.00
Gracilibacteraceae	3.31	0.17	0.75	2.50	0.34	5.56	0.03	0.08	0.03	0.00	0.19	0.78
Gracilibacter	0.10	0.00	0.15	1.17	0.09	1.06	0.03	0.00	0.00	0.00	0.00	0.00
Lachnospiraceae	12.00	35.83	83.25	160.17	5.23	5.50	1.08	0.86	5.83	1.40	6.28	2.95
Blautia	0.00	0.00	0.00	0.00	0.00	0.00	0.00	0.00	0.00	0.10	0.00	0.00
Coprococcus	3.31	0.83	13.05	116.83	0.34	4.75	0.14	0.08	0.45	0.05	1.22	0.21
Robinsoniella	0.00	0.00	0.00	0.33	0.00	0.00	0.00	0.00	0.70	0.00	0.05	0.00
Robinsoniella peoriensis	0.00	0.00	0.00	0.33	0.00	0.00	0.00	0.00	0.70	0.00	0.05	0.00
Roseburia	0.00	0.17	0.00	0.00	0.00	0.00	0.00	0.00	0.00	0.00	0.00	0.00
Peptococcaceae	2.90	0.83	3.90	32.50	1.89	30.38	0.10	0.03	0.14	0.30	0.98	0.31
Dehalobacterium	1.24	0.00	0.15	2.33	0.00	0.31	0.00	0.00	0.00	0.00	0.00	0.16
Desulfonispora	0.00	0.00	0.00	0.17	0.00	0.00	0.00	0.00	0.00	0.05	0.23	0.00
Desulfonispora thiosulfatigenes	0.00	0.00	0.00	0.17	0.00	0.00	0.00	0.00	0.00	0.05	0.23	0.00
Desulfosporosinus	1.14	0.17	1.50	9.33	1.03	18.81	0.03	0.00	0.07	0.20	0.28	0.16
Desulfosporosinus meridiei	0.83	0.17	1.50	8.83	0.60	14.88	0.03	0.00	0.00	0.05	0.09	0.10
Desulfotomaculum	0.00	0.17	0.00	0.00	0.00	0.13	0.00	0.00	0.00	0.00	0.00	0.00
Desulfotomaculum aeronauticum	0.00	0.17	0.00	0.00	0.00	0.00	0.00	0.00	0.00	0.00	0.00	0.00
Desulfurispora	0.00	0.00	0.00	0.00	0.00	0.13	0.00	0.00	0.00	0.00	0.14	0.00
Pelotomaculum	0.10	0.00	1.05	10.17	0.00	1.75	0.00	0.00	0.00	0.00	0.19	0.00
Sporotomaculum	0.10	0.17	0.15	9.00	0.00	0.00	0.00	0.00	0.00	0.00	0.00	0.00
Peptostreptococcaceae	1.34	7.50	2.25	4.83	0.26	0.25	0.42	0.14	0.52	1.10	5.77	1.50
Tepidibacter	0.62	1.17	1.20	2.83	0.26	0.25	0.03	0.03	0.07	0.05	0.98	0.21
Ruminococcaceae	22.97	5.67	130.50	671.17	5.91	49.63	0.24	1.11	1.08	1.05	4.59	4.09
Ethanoligenens	0.00	0.33	2.10	48.17	0.00	2.69	0.00	0.00	0.07	0.00	0.28	0.00
Faecalibacterium	0.00	0.00	0.00	0.67	0.09	0.00	0.00	0.00	0.07	0.15	0.05	0.00
Faecalibacterium prausnitzii	0.00	0.00	0.00	0.67	0.09	0.00	0.00	0.00	0.07	0.15	0.05	0.00
Oscillospira	1.03	0.67	4.35	36.33	0.34	0.13	0.00	0.03	0.00	0.00	0.00	0.00
Papillibacter	0.00	0.00	0.00	1.17	0.00	0.00	0.00	0.00	0.00	0.00	0.00	0.00
Papillibacter cinnamivorans	0.00	0.00	0.00	1.17	0.00	0.00	0.00	0.00	0.00	0.00	0.00	0.00
Ruminococcus	16.14	1.00	74.10	369.00	0.26	7.25	0.03	0.22	0.38	0.25	1.27	0.10
Ruminococcus callidus	0.00	0.00	0.00	0.00	0.00	0.00	0.00	0.00	0.10	0.00	0.00	0.00
Sporobacter	1.24	0.33	7.65	48.67	0.86	4.38	0.00	0.14	0.07	0.05	0.84	0.05
Sporobacter termitidis	1.24	0.33	7.65	48.67	0.86	4.38	0.00	0.14	0.07	0.05	0.84	0.05
Symbiobacteriaceae	0.93	0.00	0.30	0.33	0.34	1.44	0.00	0.00	0.00	0.00	0.14	0.00
Caldinitratiruptor	0.00	0.00	0.00	0.00	0.00	0.25	0.00	0.00	0.00	0.00	0.00	0.00
Caldinitratiruptor microaerophilus	0.00	0.00	0.00	0.00	0.00	0.25	0.00	0.00	0.00	0.00	0.00	0.00
Symbiobacterium	0.93	0.00	0.30	0.00	0.34	1.19	0.00	0.00	0.00	0.00	0.14	0.00
Symbiobacterium thermophilum	0.00	0.00	0.30	0.00	0.17	0.25	0.00	0.00	0.00	0.00	0.09	0.00
Syntrophomonadaceae	3.31	0.00	3.15	14.67	0.00	0.94	0.07	0.00	0.10	0.00	0.00	0.00
Syntrophomonas	3.31	0.00	3.15	14.67	0.00	0.94	0.07	0.00	0.10	0.00	0.00	0.00
Halanaerobiales	0.62	0.00	0.45	0.33	0.00	0.19	0.10	0.05	0.00	0.10	0.19	0.00
Halanaerobiaceae	0.62	0.00	0.15	0.00	0.00	0.19	0.00	0.05	0.00	0.00	0.09	0.00
Natranaerobiales	0.00	0.00	0.15	1.00	0.00	0.13	0.00	0.03	0.00	0.00	0.00	0.00
Thermoanaerobacterales	0.21	0.00	0.00	1.83	0.00	0.69	0.00	0.00	0.00	0.05	0.00	0.00
Thermoanaerobacteraceae	0.00	0.00	0.00	0.33	0.00	0.38	0.00	0.00	0.00	0.00	0.00	0.00
Erysipelotrichia	0.00	3.50	0.75	0.33	0.00	0.13	0.00	0.05	0.56	0.00	0.38	15.16
Erysipelotrichales	0.00	3.50	0.75	0.33	0.00	0.13	0.00	0.05	0.56	0.00	0.38	15.16
Erysipelotrichaceae	0.00	3.50	0.75	0.33	0.00	0.13	0.00	0.05	0.56	0.00	0.38	15.16
Tenericutes	0.21	20.50	1.35	24.83	0.43	0.00	3.03	10.08	6.59	12.70	6.80	0.41
Mollicutes	0.21	20.00	1.35	24.83	0.43	0.00	3.03	10.08	6.59	12.65	6.38	0.41
Acholeplasmatales	0.00	0.33	0.30	1.00	0.00	0.00	2.13	8.51	0.87	11.75	5.11	0.00
Acholeplasmataceae	0.00	0.33	0.30	1.00	0.00	0.00	2.13	8.51	0.87	11.75	5.11	0.00
Acholeplasma	0.00	0.33	0.30	1.00	0.00	0.00	2.13	8.51	0.87	11.75	5.11	0.00
Entomoplasmatales	0.21	0.00	0.00	0.83	0.00	0.00	0.03	0.05	0.10	0.00	0.00	0.00
Entomoplasmataceae	0.00	0.00	0.00	0.50	0.00	0.00	0.03	0.00	0.07	0.00	0.00	0.00
Mycoplasmatales	0.00	3.50	0.00	0.00	0.00	0.00	0.00	0.22	0.07	0.00	0.00	0.05
Mycoplasmataceae	0.00	3.50	0.00	0.00	0.00	0.00	0.00	0.22	0.07	0.00	0.00	0.05
Candidatus Hepatoplasma	0.00	3.50	0.00	0.00	0.00	0.00	0.00	0.16	0.07	0.00	0.00	0.00
Mycoplasma	0.00	0.00	0.00	0.00	0.00	0.00	0.00	0.05	0.00	0.00	0.00	0.05
Thermotogae <phylum>	0.00	0.00	1.80	22.83	0.00	1.31	0.00	0.00	0.00	0.00	0.00	0.00
Thermotogae	0.00	0.00	1.80	22.83	0.00	1.31	0.00	0.00	0.00	0.00	0.00	0.00
Thermotogales	0.00	0.00	1.80	22.83	0.00	1.31	0.00	0.00	0.00	0.00	0.00	0.00
Thermotogaceae	0.00	0.00	1.80	22.83	0.00	1.31	0.00	0.00	0.00	0.00	0.00	0.00
unclassified Bacteria	32.79	0.00	0.00	0.00	0.09	0.00	0.00	0.00	0.00	0.00	0.00	0.00
Bacteria candidate phyla	32.79	0.00	0.00	0.00	0.09	0.00	0.00	0.00	0.00	0.00	0.00	0.00
candidate division NC10	32.79	0.00	0.00	0.00	0.09	0.00	0.00	0.00	0.00	0.00	0.00	0.00
Candidatus Methylomirabilis	32.79	0.00	0.00	0.00	0.09	0.00	0.00	0.00	0.00	0.00	0.00	0.00
Archaea	1059.93	1576.33	1624.50	2027.67	793.11	1569.06	57.94	693.84	39.59	47.45	30.14	32.17
Euryarchaeota	107.17	62.50	318.60	918.33	100.63	439.94	53.83	677.16	15.49	33.35	15.70	6.00
Diaforarchaea group	31.34	25.83	69.00	41.50	75.86	22.88	53.51	676.41	14.09	33.05	14.20	1.14
Thermoplasmata	31.34	25.83	69.00	41.50	75.86	22.88	53.51	676.41	14.09	33.05	14.20	1.14
Methanomassiliicoccales	11.17	5.50	12.30	14.33	6.77	8.13	0.00	0.00	0.10	0.00	0.00	0.52
Methanomassiliicoccaceae	11.17	5.50	12.30	14.33	6.77	8.13	0.00	0.00	0.10	0.00	0.00	0.52
Methanomassiliicoccus	0.10	0.00	0.45	0.00	0.00	0.13	0.00	0.00	0.00	0.00	0.00	0.00
Thermoplasmatales	1.66	0.00	0.30	0.00	0.60	0.00	0.00	0.00	0.00	0.00	0.00	0.00
Picrophilaceae	1.66	0.00	0.00	0.00	0.60	0.00	0.00	0.00	0.00	0.00	0.00	0.00
Methanomada group	7.66	12.17	12.90	24.00	1.63	81.50	0.07	0.03	0.10	0.00	0.05	0.83
Methanobacteria	7.34	12.17	9.60	23.83	1.63	81.50	0.07	0.03	0.10	0.00	0.05	0.83
Methanobacteriales	7.34	12.17	9.60	23.83	1.63	81.50	0.07	0.03	0.10	0.00	0.05	0.83
Methanobacteriaceae	0.21	0.00	3.45	17.33	0.51	4.94	0.03	0.00	0.10	0.00	0.05	0.62
Methanobacterium	0.21	0.00	2.85	16.67	0.43	4.50	0.03	0.00	0.10	0.00	0.05	0.47
Methanobacterium bryantii	0.00	0.00	0.60	0.00	0.00	2.56	0.00	0.00	0.00	0.00	0.05	0.16
Methanobrevibacter	0.00	0.00	0.00	0.33	0.00	0.00	0.00	0.00	0.00	0.00	0.00	0.00
Methanobrevibacter arboriphilus	0.00	0.00	0.00	0.33	0.00	0.00	0.00	0.00	0.00	0.00	0.00	0.00
Methanococci	0.31	0.00	3.30	0.17	0.00	0.00	0.00	0.00	0.00	0.00	0.00	0.00
Methanococcales	0.31	0.00	3.30	0.17	0.00	0.00	0.00	0.00	0.00	0.00	0.00	0.00
Methanococcaceae	0.00	0.00	2.85	0.17	0.00	0.00	0.00	0.00	0.00	0.00	0.00	0.00
Stenosarchaea group	56.59	8.33	120.90	820.33	14.06	299.69	0.24	0.27	0.70	0.30	1.08	3.57
Halobacteria	1.66	0.50	0.75	0.17	0.60	0.00	0.03	0.16	0.07	0.00	0.00	0.00
Halobacteriales	1.66	0.50	0.75	0.17	0.60	0.00	0.03	0.16	0.07	0.00	0.00	0.00
Halobacteriaceae	1.66	0.50	0.75	0.17	0.60	0.00	0.03	0.16	0.07	0.00	0.00	0.00
Haladaptatus	0.00	0.00	0.00	0.00	0.00	0.00	0.03	0.00	0.00	0.00	0.00	0.00
Methanomicrobia	54.93	7.83	120.15	820.17	13.46	299.69	0.21	0.11	0.63	0.30	1.08	3.57
Methanocellales	2.38	0.17	1.35	1.33	0.26	3.75	0.00	0.03	0.00	0.00	0.05	0.26
Methanocellaceae	2.38	0.17	0.75	1.33	0.26	3.63	0.00	0.03	0.00	0.00	0.05	0.26
Methanocella	0.00	0.00	0.30	1.00	0.26	3.63	0.00	0.03	0.00	0.00	0.05	0.26
Methanomicrobiales	0.41	1.50	54.75	385.00	4.54	24.50	0.07	0.05	0.17	0.00	0.23	1.34
Methanomicrobiaceae	0.21	1.17	33.30	345.33	1.89	0.00	0.07	0.05	0.07	0.00	0.23	0.00
Methanoculleus	0.00	0.00	1.20	4.00	0.00	0.00	0.00	0.00	0.00	0.00	0.00	0.00
Methanofollis	0.10	0.00	0.00	24.50	0.00	0.00	0.00	0.00	0.00	0.00	0.00	0.00
Methanogenium	0.00	0.00	5.70	2.50	0.00	0.00	0.00	0.00	0.00	0.00	0.00	0.00
Methanoplanus	0.00	1.00	10.95	235.33	1.71	0.00	0.00	0.05	0.07	0.00	0.00	0.00
Methanoregulaceae	0.21	0.33	21.45	37.67	2.49	24.31	0.00	0.00	0.10	0.00	0.00	1.14
Methanolinea	0.21	0.00	15.90	11.67	0.17	2.63	0.00	0.00	0.00	0.00	0.00	0.05
Methanospirillaceae	0.00	0.00	0.00	1.67	0.09	0.00	0.00	0.00	0.00	0.00	0.00	0.00
Methanospirillum	0.00	0.00	0.00	1.67	0.09	0.00	0.00	0.00	0.00	0.00	0.00	0.00
Methanosarcinales	51.72	5.50	52.05	433.67	8.66	269.56	0.14	0.03	0.45	0.30	0.80	1.97
Methanosaetaceae	0.41	0.67	40.35	239.67	1.11	20.06	0.03	0.00	0.14	0.15	0.00	1.24
Methanosarcinaceae	0.41	4.50	11.55	178.50	1.89	3.31	0.10	0.03	0.31	0.05	0.75	0.26
Methanococcoides	0.00	1.50	0.45	3.17	0.00	0.00	0.00	0.00	0.00	0.00	0.00	0.00
Methanolobus	0.00	2.50	1.95	0.17	0.00	0.00	0.00	0.00	0.17	0.00	0.00	0.00
Methanosarcina	0.31	0.17	6.15	161.67	1.89	3.19	0.10	0.03	0.14	0.05	0.70	0.26
Thermococci	0.00	0.00	0.45	0.00	0.00	0.00	0.00	0.00	0.00	0.00	0.00	0.00
Thermococcales	0.00	0.00	0.45	0.00	0.00	0.00	0.00	0.00	0.00	0.00	0.00	0.00
Thermococcaceae	0.00	0.00	0.45	0.00	0.00	0.00	0.00	0.00	0.00	0.00	0.00	0.00
Thermococcus	0.00	0.00	0.45	0.00	0.00	0.00	0.00	0.00	0.00	0.00	0.00	0.00
TACK group	655.14	1174.00	238.50	439.67	172.46	406.56	2.41	3.95	1.08	4.90	9.70	8.95
Crenarchaeota	655.14	1174.00	238.50	439.67	172.46	406.56	2.41	3.95	1.08	4.90	9.70	8.95
Thermoprotei	0.00	0.00	0.30	0.00	0.00	0.00	0.00	0.00	0.00	0.00	0.00	0.00
Thermoproteales	0.00	0.00	0.30	0.00	0.00	0.00	0.00	0.00	0.00	0.00	0.00	0.00
Thermoproteaceae	0.00	0.00	0.30	0.00	0.00	0.00	0.00	0.00	0.00	0.00	0.00	0.00
Not assigned	0.21	1.33	0.45	0.00	0.00	0.13	0.00	0.00	0.00	0.10	0.09	0.00
